# Supplementary material for: Global decline in microbial-derived carbon stocks with climate warming and its future projections
Source: Natl Sci Rev. 2024 Sep 16;11(11):nwae330. doi: 10.1093/nsr/nwae330 (PMC11495487; doi:10.1093/nsr/nwae330)
Supplement: nwae330_Supplemental_Files [file nwae330_supplemental_files.zip]

Archive with 70 entries (51 files):
- 1_Data availability.xlsx
- 2_Code for LME model.txt
- 3_Code for machine learning/
- 3_Code for machine learning/Python code for machine learning/
- 3_Code for machine learning/Python code for machine learning/.fang_cloud_tmp_dir/
- 3_Code for machine learning/Python code for machine learning/1_TP/
- 3_Code for machine learning/Python code for machine learning/1_TP/.fang_cloud_tmp_dir/
- 3_Code for machine learning/Python code for machine learning/1_TP/CatBoost.py
- 3_Code for machine learning/Python code for machine learning/1_TP/CNN.py
- 3_Code for machine learning/Python code for machine learning/1_TP/DNN.py
- 3_Code for machine learning/Python code for machine learning/1_TP/LightGBM.py
- 3_Code for machine learning/Python code for machine learning/1_TP/RF.py
- 3_Code for machine learning/Python code for machine learning/1_TP/XGBoost.py
- 3_Code for machine learning/Python code for machine learning/2_TN/
- 3_Code for machine learning/Python code for machine learning/2_TN/.fang_cloud_tmp_dir/
- 3_Code for machine learning/Python code for machine learning/2_TN/CatBoost.py
- 3_Code for machine learning/Python code for machine learning/2_TN/CNN.py
- 3_Code for machine learning/Python code for machine learning/2_TN/DNN.py
- 3_Code for machine learning/Python code for machine learning/2_TN/LightGBM.py
- 3_Code for machine learning/Python code for machine learning/2_TN/RF.py
- 3_Code for machine learning/Python code for machine learning/2_TN/XGBoost.py
- 3_Code for machine learning/Python code for machine learning/3_pH/
- 3_Code for machine learning/Python code for machine learning/3_pH/.fang_cloud_tmp_dir/
- 3_Code for machine learning/Python code for machine learning/3_pH/CatBoost.py
- 3_Code for machine learning/Python code for machine learning/3_pH/CNN.py
- 3_Code for machine learning/Python code for machine learning/3_pH/DNN.py
- 3_Code for machine learning/Python code for machine learning/3_pH/LightGBM.py
- 3_Code for machine learning/Python code for machine learning/3_pH/RF.py
- 3_Code for machine learning/Python code for machine learning/3_pH/XGBoost.py
- 3_Code for machine learning/Python code for machine learning/4_SOC/
- 3_Code for machine learning/Python code for machine learning/4_SOC/.fang_cloud_tmp_dir/
- 3_Code for machine learning/Python code for machine learning/4_SOC/CatBoost.py
- 3_Code for machine learning/Python code for machine learning/4_SOC/CNN.py
- 3_Code for machine learning/Python code for machine learning/4_SOC/DNN.py
- 3_Code for machine learning/Python code for machine learning/4_SOC/LightGBM.py
- 3_Code for machine learning/Python code for machine learning/4_SOC/RF.py
- 3_Code for machine learning/Python code for machine learning/4_SOC/XGBoost.py
- 3_Code for machine learning/Python code for machine learning/5_MBC/
- 3_Code for machine learning/Python code for machine learning/5_MBC/.fang_cloud_tmp_dir/
- 3_Code for machine learning/Python code for machine learning/5_MBC/CatBoost.py
- 3_Code for machine learning/Python code for machine learning/5_MBC/CNN.py
- 3_Code for machine learning/Python code for machine learning/5_MBC/DNN.py
- 3_Code for machine learning/Python code for machine learning/5_MBC/LightGBM.py
- 3_Code for machine learning/Python code for machine learning/5_MBC/RF.py
- 3_Code for machine learning/Python code for machine learning/5_MBC/XGBoost.py
- 3_Code for machine learning/Python code for machine learning/6_MurA/
- 3_Code for machine learning/Python code for machine learning/6_MurA/.fang_cloud_tmp_dir/
- 3_Code for machine learning/Python code for machine learning/6_MurA/CatBoost.py
- 3_Code for machine learning/Python code for machine learning/6_MurA/CNN.py
- 3_Code for machine learning/Python code for machine learning/6_MurA/DNN.py
- 3_Code for machine learning/Python code for machine learning/6_MurA/LightGBM.py
- 3_Code for machine learning/Python code for machine learning/6_MurA/RF.py
- 3_Code for machine learning/Python code for machine learning/6_MurA/XGBoost.py
- 3_Code for machine learning/Python code for machine learning/7_GlcN/
- 3_Code for machine learning/Python code for machine learning/7_GlcN/.fang_cloud_tmp_dir/
- 3_Code for machine learning/Python code for machine learning/7_GlcN/CatBoost.py
- 3_Code for machine learning/Python code for machine learning/7_GlcN/CNN.py
- 3_Code for machine learning/Python code for machine learning/7_GlcN/DNN.py
- 3_Code for machine learning/Python code for machine learning/7_GlcN/LightGBM.py
- 3_Code for machine learning/Python code for machine learning/7_GlcN/RF.py
- 3_Code for machine learning/Python code for machine learning/7_GlcN/XGBoost.py
- 3_Code for machine learning/Python code for machine learning/8_Ratio of GP to GN/
- 3_Code for machine learning/Python code for machine learning/8_Ratio of GP to GN/.fang_cloud_tmp_dir/
- 3_Code for machine learning/Python code for machine learning/8_Ratio of GP to GN/CatBoost.py
- 3_Code for machine learning/Python code for machine learning/8_Ratio of GP to GN/CNN.py
- 3_Code for machine learning/Python code for machine learning/8_Ratio of GP to GN/DNN.py
- 3_Code for machine learning/Python code for machine learning/8_Ratio of GP to GN/LightGBM.py
- 3_Code for machine learning/Python code for machine learning/8_Ratio of GP to GN/RF.py
- 3_Code for machine learning/Python code for machine learning/8_Ratio of GP to GN/XGBoost.py
- Supplementary_materials.docx
