# Supplementary material for: Global decline in microbial-derived carbon stocks with climate warming and its future projections
Source: Natl Sci Rev. 2024 Sep 16;11(11):nwae330. doi: 10.1093/nsr/nwae330 (PMC11495487; doi:10.1093/nsr/nwae330)
Supplement: nwae330_Supplemental_Files [file nwae330_supplemental_files.zip › 1_Data availability.xlsx]

## Sheet: Read me
	Sheet_name	description
	List 1	Reference list for amino sugar concentration of bacterial strains
	List 2	Reference list for amino sugar concentration of fungal strains
	List 3	Reference list for Amino sugar concentration in soils
	List 4	Reference list for the ratio of Gram-positive to Gram-negative bacteria in soils
	Please contact the corresponding author Yuting Liang (ytliang@issas.ac.cn) for the detail data
	1_TP	Training set for TP
	2_TN	Training set for TN
	3_pH	Training set for pH
	4_SOC	Training set for SOC
	5_MBC	Training set for MBC
	6_MurA	Training set for MurA
	7_GlcN	Training set for GlcN
	8_GP vs GN	Training set for ln(GP:GN)
	In these training sets, the variables with red background are the labels and the variables with white background are features.

## Sheet: List 1
ID	Reference
1	Allsop, J. & Work, E. Cell walls of propionibacterium species fractionation and composition. Biochemical Journal 87, 512-519, doi:10.1042/bj0870512 (1963).
2	Amano, K. & Shibata, Y. Structural studies of peptidoglycans in campylobacter species. Microbiology and Immunology 36, 961-967, doi:10.1111/j.1348-0421.1992.tb02099.x (1992).
3	Amano, K. I. & Williams, J. C. Peptidoglycan of Legionella pneumophila: apparent resistance to lysozyme hydrolysis correlates with a high degree of peptide cross linking. Journal of Bacteriology 153, 520-526, doi:10.1128/jb.153.1.520-526.1983 (1983).
4	Amano, K. I. & Williams, J. C. Sensitivity of Coxiella-burnetii peptidoglycan to lysozyme hydrolysis and correlation of sacculus rigidity with peptidoglycan-associated proteins. Journal of Bacteriology 160, 989-993, doi:10.1128/jb.160.3.989-993.1984 (1984).
5	Azuma, I., Ribi, E. E., Meyer, T. J. & Zbar, B. Biologically active components from mycobacterial cell walls. I. isolation and composition of cell wall skeleton and component P3. Jnci-Journal of the National Cancer Institute 52, 95-101, doi:10.1093/jnci/52.1.95 (1974).
6	Barbour, A. G., Amano, K. I., Hackstadt, T., Perry, L. & Caldwell, H. D. Chlamydia trachomatis has penicillin-binding proteins but not detectable muramic acid. Journal of Bacteriology 151, 420-428, doi:10.1128/jb.151.1.420-428.1982 (1982).
7	Benner, R. & Kaiser, K. Abundance of amino sugars and peptidoglycan in marine particulate and dissolved organic matter. Limnology and Oceanography 48, 118-128, doi:10.4319/lo.2003.48.1.0118 (2003).
8	Best, G. K. & Mattingly, S. J. Chemical analysis of cell walls and autolytic digests of bacillus psychrophilus. Journal of Bacteriology 115, 221-227, doi:10.1128/jb.115.1.221-227.1973 (1973).
9	Collins, F. M. Composition of cell walls of Ageing pseudomonas aeruginosa and Salmonella bethesda. Journal of General Microbiology 34, 379-388, doi:10.1099/00221287-34-3-379 (1964).
10	Deslauriers, M., Nieidhin, D., Lamonde, L. & Mouton, C. SDS-page analysis of protein and lipopolysaccharide of extracellular vesicles and sarkosyl-insoluble membranes from Bacteroides gingivalis. Oral Microbiology and Immunology 5, 1-7, doi:10.1111/j.1399-302X.1990.tb00217.x (1990).
11	Diaz-maur, T. & Perkins, H. R. Presence of acidic polysaccharides and muramic acid phosphate in walls of Corynebacterium poinsettiae and Corynebacterium betae. Journal of General Microbiology 80, 533-539, doi:10.1099/00221287-80-2-533 (1974).
12	Elmroth, I., Larsson, L., Westerdahl, G. & Odham, G. Determination of muramic acid by high performance liquid chromatography plasma spray mass spectrometry. Journal of Chromatography 598, 43-50, doi:10.1016/0021-9673(92)85112-7 (1992).
13	Eudy, L. W., Walla, M. D., Morgan, S. L. & Fox, A. Gas chromatographic mass spectrometric determination of muramic acid content and pyrolysis profiles for a group of gram-positive and gram-negative bacteria. Analyst 110, 381-385, doi:10.1039/an9851000381 (1985).
14	Fiedler, F., Schleife.K & Kandler, O. Amino acid sequence of threonine containing mureins of coryneform bacteria. Journal of Bacteriology 113, 8-17, doi:10.1128/jb.113.1.8-17.1973 (1973).
15	Fox, A. et al. Capillary gas chromatographic analysis of carbohydrates of Legionella pneumophila and other members of the family legionellaceae. Journal of Clinical Microbiology 19, 326-332, doi:10.1128/jcm.19.3.326-332.1984 (1984).
16	Fox, A., Rosario, R. M. T. & Larsson, L. Monitoring of bacterial sugars and hydroxy fatty acids in dust from air conditioners by gas chromatography mass spectrometry. Applied and Environmental Microbiology 59, 4354-4360, doi:10.1128/aem.59.12.4354-4360.1993 (1993).
17	Fung, P. H. & Winter, A. J. Effects of penicillin and glycine on cell wall glycopeptides of two varieties of Vibrio fetus. Journal of Bacteriology 96, 1889-1894, doi:10.1128/jb.96.6.1889-1894.1968 (1968).
18	Grant, W. D. & Wicken, A. J. Autolysis of cell walls of Bacillus stearothermophilus B65 and chemical structure of peptidoglycan. Biochemical Journal 118, 859-868, doi:10.1042/bj1180859 (1970).
19	Hara, S. & Matsushi.Y. Studies on substrate specificity of egg white lysozyme. 2. N-Acyl substituents in substrate mucopolysaccharides. Journal of Biochemistry 62, 118-125, doi:10.1093/oxfordjournals.jbchem.a128623 (1967).
20	Harney, S. J., Simopoulos, N. D. & Ikawa, M. Cell wall constituents of Leuconostoc citrovorum and Leuconostoc mesenteroides. Journal of Bacteriology 93, 273-277, doi:10.1128/jb.93.1.273-277.1967 (1967).
21	Heilmann, H. D. Peptidoglycan of cell walls of Pseudomonas aeruginosa. European Journal of Biochemistry 31, 456-463, doi:10.1111/j.1432-1033.1972.tb02552.x (1972).
22	Imai, S. & Kuramitsu, H. Chemical characterization of extracellular polysaccharides produced by Actinomyces viscosus T14V and T14Av. Infection and Immunity 39, 1059-1066, doi:10.1128/iai.39.3.1059-1066.1983 (1983).
23	Inoue, K., Korenaga, H. & Kadoya, S. A sulfated polysaccharide produced by an arthrobacter species. Journal of Biochemistry 92, 1775-1784, doi:10.1093/oxfordjournals.jbchem.a134107 (1982).
24	Joergensen, R. G., Scholle, G. & Wolters, V. Die Bestimmung von Muraminsaure als Biomarker von Bakterien. Mitteilungen der Deutschen Bodenkundlichen Gesellschaft 76, 627-630 (1995).
25	Johnson, K. G. & McDonald, I. J. Peptidoglycan structure in cell walls of parental and filamentous streptococcus cremoris hp. Canadian Journal of Microbiology 20, 905-913, doi:10.1139/m74-140 (1974).
26	Johnson, K. G., Lanthier, P. H. & Gochnauer, M. B. Cell walls from Actinopolyspora halophila, an extremely halophilic actinomycete. Archives of Microbiology 143, 365-369, doi:10.1007/bf00412804 (1986).
27	Jones, H. E. & Hirsch, P. Cell wall composition of hyphomicrobium species. Journal of Bacteriology 96, 1037-1041, doi:10.1128/jb.96.4.1037-1041.1968 (1968).
28	Kanetsun.F. Chemical analyses of mycobacterial cell walls. Biochimica Et Biophysica Acta 158, 130-143, doi:10.1016/0304-4165(68)90080-9 (1968).
29	King, J. D. & White, D. C. Muramic acid as a measure of microbial biomass in estuarine and marine samples. Applied and Environmental Microbiology 33, 777-783, doi:10.1128/aem.33.4.777-783.1977 (1977).
30	Knox, K. W. et al. Phenotypic stability of the cell wall of Streptococcus mutans ingbritt grown under various conditions. Infection and Immunity 26, 1071-1078, doi:10.1128/iai.26.3.1071-1078.1979 (1979).
31	Korenaga, H., Inoue, K. & Kadoya, S. Evidence for the presence of sulfated polysaccharides in the cell walls of an Arthrobacter sp. Agricultural and Biological Chemistry 53, 1321-1328, doi:10.1080/00021369.1989.10869465 (1989).
32	Lisowska, K., Korycka, M., HadlawKlimaszewska, O., Ziolkowski, A. & Sedlaczek, L. Permeability of mycobacterial cell envelopes to sterols: Peptidoglycan as the diffusion barrier. Journal of Basic Microbiology 36, 407-419, doi:10.1002/jobm.3620360606 (1996).
33	Millar, W. N. & Casida, L. E. Evidence for muramic acid in soil. Canadian Journal of Microbiology 16, 299-&, doi:10.1139/m70-054 (1970).
34	Mimura, T. & Romano, J. C. Muramic acid measurements for bacterial investigations in marine environments by high-pressure liquid-chromatography. Applied and Environmental Microbiology 50, 229-237, doi:10.1128/aem.50.2.229-237.1985 (1985).
35	Moriarty, D. J. W. Improved method using muramic acid to estimate biomass of bacteria in sediments. Oecologia 26, 317-323, doi:10.1007/bf00345531 (1977).
36	Moriarty, D. J. W. Method for estimating biomass of bacteria in aquatic sediments and its application to trophic studies. Oecologia 20, 219-229, doi:10.1007/bf00347474 (1975).
37	Morse, S. I. Studies on chemistry and immunochemistry of cell walls of Staphylococcus aureus. Journal of Experimental Medicine 116, 229-245, doi:10.1084/jem.116.2.229 (1962).
38	Nickerson, K. W. & Day, R. A. Peptidoglycan differences in strains of Bacillus cereus constitutive and inducible for penicillinase production. Journal of Bacteriology 105, 681-682, doi:10.1128/jb.105.2.681-682.1971 (1971).
39	Pickering, B. T. Components of cell wall of Clostridium welchii (Type A). Biochemical Journal 100, 430-440, doi:10.1042/bj1000430 (1966).
40	Pratt, B. C. Cell wall deficiencies in L-forms of Staphylococcus aureus. Journal of General Microbiology 42, 115-122, doi:10.1099/00221287-42-1-115 (1966).
41	Ronkko, R. et al. Quantification of frankia strains and other root-associated bacteria in pure cultures and in the rhizosphere of axenic seedlings by high-performance liquid chromatography-based muramic acid assay. Applied and Environmental Microbiology 60, 3672-3678, doi:10.1128/aem.60.10.3672-3678.1994 (1994).
42	Salton, M. R. J. & Marshall, B. The composition of the spore wall and the wall of vegetative cells of Bacillus subtilis. Journal of General Microbiology 21, 415-420, doi:10.1099/00221287-21-2-415 (1959).
43	Salton, M. R. Studies of bacterial cell wall. 8. reaction of walls with hydrazine and with fluorodinitrobenzene. Biochimica Et Biophysica Acta 52, 329-342, doi:10.1016/0006-3002(61)90682-5 (1961).
44	Schocher, A. J., Bayley, S. T. & Watson, R. W. Composition of purified mucopeptide from wall of Aerobacter cloacae. Canadian Journal of Microbiology 8, 89-98, doi:10.1139/m62-012 (1962).
45	Sedlaczek, L. et al. The effect of cell wall components on glycine-enhanced sterol side chain degradation to androstene derivatives by mycobacteria. Applied Microbiology and Biotechnology 52, 563-571, doi:10.1007/s002530051561 (1999).
46	Stewarttull, D. E. Determination of amino sugars in mixtures containing glucosamine galactosamine and muramic acid. Biochemical Journal 109, 13-18, doi:10.1042/bj1090013 (1968).
47	Sutow, A. B. & Welker, N. E. Chemical composition of cell walls of Bacillus stearothermophilus. Journal of Bacteriology 93, 1452-1457, doi:10.1128/jb.93.4.1452-1457.1967 (1967).
48	Takumi, K. & Kawata, T. Quantitative chemical analyses and antigenic properties of peptidoglycans from Clostridium botulinum and other clostridia. Japanese Journal of Microbiology 20, 287-292, doi:10.1111/j.1348-0421.1976.tb00990.x (1976).
49	ToneShimokawa, Y., Toida, T. & Kawashima, T. Isolation and structural analysis of polysaccharide containing galactofuranose from the cell walls of Bifidobacterium infantis. Journal of Bacteriology 178, 317-320, doi:10.1128/jb.178.1.317-320.1996 (1996).
50	Veerkamp, J. H., Lambert, R. & Saito, Y. Composition of cell wall of Lactobacillius bifidus var pennsylvanicus. Archives of Biochemistry and Biophysics 112, 120-125, doi:10.1016/0003-9861(65)90019-6 (1965).
51	Welker, N. E. Structure of cell wall of Bacillus stearothermophilus mode of action of a thermophilic bacteriophage lytic enzyme. Journal of Bacteriology 107, 697-703, doi:10.1128/jb.107.3.697-703.1971 (1971).
52	Wheat, R. W. & Ghuysen, J. M. Occurrence of glucomuramic acid in gram-positive bacteria. Journal of Bacteriology 105, 1219-1221, doi:10.1128/jb.105.3.1219-1221.1971 (1971).
53	Wilkinso, S. G. Cell walls of Pseudomonas species sensitive to ethylenediaminetetraacetic acid. Journal of Bacteriology 104, 1035-1044, doi:10.1128/jb.104.3.1035-1044.1970 (1970).
54	Wood, W. H. & Wisseman, C. L. Cell wall of Rickettsia mooseri. I. morphology and chemical composition. Journal of Bacteriology 93, 1113-1118, doi:10.1128/jb.93.3.1113-1118.1967 (1967).
55	Work, E. & Griffith.H. Morphology and chemistry of cell walls of micrococcus radiodurans. Journal of Bacteriology 95, 641-657, doi:10.1128/jb.95.2.641-657.1968 (1968).
56	Young, F. E. Fractionation and partial characterization of products of autolysis of cell walls of Bacillus subtilis. Journal of Bacteriology 92, 839-846, doi:10.1128/jb.92.4.839-846.1966 (1966).

## Sheet: List 2
ID	Reference
1	Anderson, K. L., Wheat, R. W., Conant, N. F. & Clingenpeel, W. Composition of cell-wall and other fractions of autolyzed yeast form of Histoplasma capsulatum. Mycopathologia Et Mycologia Applicata 54, 439-451, doi:10.1007/bf02050050 (1974).
2	Andriyanova, D. A. et al. Polysaccharide composition of mycelium and cell walls of the fungus penicillium roqueforti. Russian Journal of Bioorganic Chemistry 37, 356-363, doi:10.1134/s1068162011030058 (2011).
3	Applegar, D. A. Cell wall of Penicillium notatum. Archives of Biochemistry and Biophysics 120, 471-478, doi:10.1016/0003-9861(67)90505-x (1967).
4	Applegarth, D. A. & Bozoian, G. Cell wall of helminthosporium sativum. Archives of Biochemistry and Biophysics 134, 285-289, doi:10.1016/0003-9861(69)90286-0 (1969).
5	Arima, K. & Uozumi, T. A new method for estimation of mycelial weight in koji. Agricultural and Biological Chemistry 31, 119-123, doi:10.1080/00021369.1967.10858780 (1967).
6	Aronson, J. M. & Fuller, M. S. Cell wall structure of marine fungus, atkinsiella dubia. Archiv Fur Mikrobiologie 68, 295-305, doi:10.1007/bf00408856 (1969).
7	Badreddine, I. et al. Cell wall chitosaccharides are essential components and exposed patterns of the phytopathogenic oomycete Aphanomyces euteiches. Eukaryotic Cell 7, 1980-1993, doi:10.1128/ec.00091-08 (2008).
8	Ballesta, J. P. & Alexander, M. Resistance of zygorhynchus species to lysis. Journal of Bacteriology 106, 938-945, doi:10.1128/jb.106.3.938-945.1971 (1971).
9	Ballesta, J. P. & Villanueva, J. R. Cell wall components of various species of yeasts. Transactions of the British Mycological Society 56, 403-410, doi:10.1016/s0007-1536(71)80132-8 (1971).
10	Ballou, C. E., Maitra, S. K., Walker, J. W. & Whelan, W. L. Developmental defects associated with glucosamine auxotrophy in Saccharomyces cerevisiae. Proceedings of the National Academy of Sciences of the United States of America 74, 4351-4355, doi:10.1073/pnas.74.10.4351 (1977).
11	Bartnickigarcia, S. & Reyes, E. Chemical composition of sporangiophore walls of mucor rouxii. Biochimica Et Biophysica Acta 165, 32-42, doi:10.1016/0304-4165(68)90185-2 (1968).
12	Bartnickigarcia, S. & Reyes, E. Chemistry of spore wall differentiation in mucor rouxii. Archives of Biochemistry and Biophysics 108, 125-133, doi:10.1016/0003-9861(64)90363-7 (1964).
13	Bartnickigarcia, S. Chemistry of hyphal walls of phytophthora. Journal of General Microbiology 42, 57-69, doi:10.1099/00221287-42-1-57 (1966).
14	Bemvenuti, R., Rodrigues, M. H. & Furlong, E. Efficiency of gamma-oryzanol against the complex Fusarium graminearum growth and mycotoxins production. Food Science and Technology 39, 240-246, doi:10.1590/fst.01818 (2019).
15	Beran, K., Baldrian, J. & Holan, Z. Chitin-glucan complex in saccharomyces-cerevisiae. Folia Microbiologica 17, 322-330, doi:10.1007/bf02884098 (1972).
16	Bertke, C. C. & Aronson, J. M. Hyphal wall chemistry of lagenidium-callinectes and lagenidium-chthamalophilum. Botanica Marina 35, 147-152, doi:10.1515/botm.1992.35.2.147 (1992).
17	Bertke, C. C. & Aronson, J. M. Hyphal wall composition of lagenidium-giganteum. Mycologia 84, 571-574, doi:10.2307/3760323 (1992).
18	Betina, V., Hudec, J., Barath, Z. & Ulicky, L. colonial growth and ramihyphin a-induced changes in cell-walls of neurospora-sitophila. Folia Microbiologica 21, 274-284, doi:10.1007/bf02876903 (1976).
19	Biely, P., Kratky, Z., Kovarik, J. & Bauer, S. effect of 2-deoxyglucose on cell wall formation in saccharomyces-cerevisiae and its relation to cell growth inhibition. Journal of Bacteriology 107, 121-129, doi:10.1128/jb.107.1.121-129.1971 (1971).
20	Bishop, R. H., Duncan, C. L., Evancho, G. M. & Young, H. Estimation of fungal contamination in tomato products by a chemical assay for chitin. Journal of Food Science 47, 437-439, doi:10.1111/j.1365-2621.1982.tb10098.x (1982).
21	Botton, B. & Bonaly, R. Cell-wall composition in the ascomycete sphaerostilbe repens at different developmental stages. Archives of Microbiology 131, 291-297, doi:10.1007/bf00411174 (1982).
22	Braid, G. H. & Line, M. A. A sensitive chitin assay for the estimation of fungal biomass in hardwoods. Holzforschung 35, 10-15, doi:10.1515/hfsg.1981.35.1.10 (1981).
23	Buck, K. W. & Obaidah, M. A. Composition of cell wall of fusicoccum-amygdali. Biochemical Journal 125, 461-471, doi:10.1042/bj1250461 (1971).
24	Bulman, R. A. & Chittenden, G. J. F. Mycelial cell-wall of penicillium charlesii G. Smith NRRL 1887. Biochimica Et Biophysica Acta 444, 202-211, doi:10.1016/0304-4165(76)90237-3 (1976).
25	Burger, M. & Hejmova, L. Uptake of metabolizable sugars by Saccharomyces cerevisiae. Folia Microbiologica 6, 80-85, doi:10.1007/bf02868229 (1961).
26	Chattaway, F. W., Holmes, M. R. & Barlow, A. J. E. Cell wall composition of mycelial and blastospore forms of candida albicans. Journal of General Microbiology 51, 367-376, doi:10.1099/00221287-51-3-367 (1968).
27	Cheung, P. C. K. Dietary fibre content and composition of some edible fungi determined by two methods of analysis. Journal of the Science of Food and Agriculture 73, 255-260 (1997).
28	Cochran, T. W. & Vercellotti, J. R. Hexosamine biosynthesis and accumulation by fungi in liquid and solid media. Carbohydrate Research 61, 529-543, doi:10.1016/s0008-6215(00)84511-5 (1978).
29	Coelho, R. R. R., Sacramento, D. R. & Linhares, L. F. Amino sugars in fungal melanins and soil humic acids. European Journal of Soil Science 48, 425-429, doi:10.1111/j.1365-2389.1997.tb00208 (1997).
30	Cox, R. A. & Best, G. K. Cell-wall composition of Two strains of Blastomyces dermatitidis exhibiting differences in virulence for mice. Infection and Immunity 5, 449-453, doi:10.1128/iai.5.4.449-453.1972 (1972).
31	Cury, J. A. & Amaral, D. Carbon source dependent differences in composition of cell-walls of basidiomycete Picnoporus cinnabarinus. Canadian Journal of Microbiology 23, 1313-1317, doi:10.1139/m77-199 (1977).
32	Dallies, N., Francois, J. & Paquet, V. A new method for quantitative determination of polysaccharides in the yeast cell wall. Application to the cell wall defective mutants of Saccharomyces cerevisiae. Yeast 14, 1297-1306, doi:10.1002/(sici)1097-0061(1998100)14:14<1297::Aid-yea310>3.0.Co;2-l (1998).
33	Darling, S., Theilade, J. & Birchand.A. Structure and chemical composition of prospheroplast envelopes of Saccharomyces cerevisiae and Hansenula anomala. Journal of Bacteriology 110, 336-345, doi:10.1128/jb.110.1.336-345.1972 (1972).
34	Datema, R., Vandenende, H. & Wessels, J. G. H. Hyphal wall of Mucor mucedo. 1. polyanionic polymers. European Journal of Biochemistry 80, 611-619, doi:10.1111/j.1432-1033.1977.tb11918.x (1977).
35	Depree, J., Emerson, G. W. & Sullivan, P. A. The cell-wall of the oleaginous yeast Trichosporon cutaneum. Journal of General Microbiology 139, 2123-2133, doi:10.1099/00221287-139-9-2123 (1993).
36	Deterra, N. & Tatum, E. L. Colonial growth of Neurospora. Science 134, 1066-1068, doi:10.1126/science.134.3485.1066 (1961).
37	Diaztorres, M. R., Claveriemartin, F. & Geoghegan, M. J. Composition and ultrastructure of the sporangiospore wall of Rhizopus stolonifer. Canadian Journal of Microbiology 34, 180-186, doi:10.1139/m88-033 (1988).
38	Dietrich, S. M. C. & Campos, G. M. A. Effect of Polyoxin-D on Achlya radiosa. Journal of General Microbiology 105, 161-164, doi:10.1099/00221287-105-1-161 (1978).
39	Distler, J. J. & Roseman, S. Galactosamine polymers produced by Aspergillus parasiticus. Journal of Biological Chemistry 235, 2538-2541 (1960).
40	Domer, J. E. Monosaccharide and chitin content of cell walls of Histoplasma capsulatum and Blastomyces dermatitidis. Journal of Bacteriology 107, 870-877, doi:10.1128/jb.107.3.870-877.1971 (1971).
41	Edson, C. M. & Brody, S. Biochemical and genetic studies on galactosamine metabolism in Neurospora crassa. Journal of Bacteriology 126, 799-805, doi:10.1128/jb.126.2.799-805.1976 (1976).
42	Ekblad, A. & Nasholm, T. Determination of chitin in fungi and mycorrhizal roots by an improved HPLC analysis of glucosamine. Plant and Soil 178, 29-35, doi:10.1007/bf00011160 (1996).
43	Elorza, M. V., Sentandreu, R. & Ruizherrera, J. Isolation and characterization of yeast monomorphic mutants of Candida albicans. Journal of Bacteriology 176, 2318-2325, doi:10.1128/jb.176.8.2318-2325.1994 (1994).
44	Engelking, B., Flessa, H. & Joergensen, R. G. Shifts in amino sugar and ergosterol contents after addition of sucrose and cellulose to soil. Soil Biology & Biochemistry 39, 2111-2118, doi:10.1016/j.soilbio.2007.03.020 (2007).
45	Francois, J. M. A simple method for quantitative determination of polysaccharides in fungal cell walls. Nature Protocols 1, 2995-3000, doi:10.1038/nprot.2006.457 (2006).
46	Garciamendoza, C., Leal, J. A. & Novaesledieu, M. Studies of the spore walls of Agaricus bisporus and Agaricus campestris. Canadian Journal of Microbiology 25, 32-39, doi:10.1139/m79-005 (1979).
47	Ghfir, B., Fonvieille, J. L. & Dargent, R. Influence of essential oil of Hyssopus officinalis on the chemical composition of the walls of Aspergillus fumigatus (Fresenius). Mycopathologia 138, 7-12, doi:10.1023/a:1006876018261 (1997).
48	Gomezmiranda, B. & Leal, J. A. Chemical composition of Botrytis cinerea sclerotia. Transactions of the British Mycological Society 73, 161-164, doi:10.1016/s0007-1536(79)80089-3 (1979).
49	Gratzner, H. G. Cell-wall alterations associated with hyperproduction of extracellular enzymes in Neurospora crassa. Journal of Bacteriology 111, 443-446, doi:10.1128/jb.111.2.443-446.1972 (1972).
50	Grisaro, V., Sharon, N. & Barkaigo.R. Chemical composition of cell walls of Penicillium digitatum Sacc and Penicillium italicum Whem. Journal of General Microbiology 51, 145-150, doi:10.1099/00221287-51-1-145 (1968).
51	Gurusiddaiah, S., Blanchette, R. A. & Shaw, C. G. Modified technique for the determination of fungal mass in decayed wood. Canadian Journal of Forest Research-Revue Canadienne De Recherche Forestiere 8, 486-490, doi:10.1139/x78-073 (1978).
52	Hackett, C. J. & Chen, K. C. Quantitative isolation of native chitin from resistant structures of sordaria and ascaris species. Analytical Biochemistry 89, 487-500, doi:10.1016/0003-2697(78)90378-0 (1978).
53	Hamilton, P. B. & Knight, S. G. An analysis of cell walls of Penicillium chrysogenum. Archives of Biochemistry and Biophysics 99, 282-287, doi:10.1016/0003-9861(62)90011-5 (1962).
54	Hernandez, E. S., Mendoza, C. G. & Novaesledieu, M. Chemical characterization of the hyphal walls of the basidiomycete Armillaria mellea. Experimental Mycology 14, 178-183, doi:10.1016/0147-5975(90)90076-6 (1990).
55	Hicks, R. E. & Newell, S. Y. A comparison of glucosamine and biovolume conversion factors for estimating fungal biomass. Oikos 42, 355-360, doi:10.2307/3544405 (1984).
56	Hubbard, J. D., Seitz, L. M. & Mohr, H. E. Determination of hexosamines in chitin by ion-exchange chromatography. Journal of Food Science 44, 1552-1553, doi:10.1111/j.1365-2621.1979.tb06487.x (1979).
57	Hughes, R. C. Autolysis of Bacillus cereus cell walls and isolation of structural components. Biochemical Journal 121, 791-802, doi:10.1042/bj1210791 (1971).
58	Indorf, C., Stamm, F., Dyckmans, J. & Joergensen, R. G. Determination of saprotrophic fungi turnover in different substrates by glucosamine-specific delta 13C liquid chromatography/isotope ratio mass spectrometry. Fungal Ecology 5, 694-701, doi:10.1016/j.funeco.2012.07.001 (2012).
59	Jackson, G. V. H. & Gay, J. L. Perennation of Sphaerotheca mors uvae as cleistothecia with particular reference to microbial activity. Transactions of the British Mycological Society 66, 463-471, doi:10.1016/s0007-1536(76)80217-3 (1976).
60	Johnston, I. R. Composition of cell wall Aspergillus niger. Biochemical Journal 96, 651-658, doi:10.1042/bj0960651 (1965).
61	Johnston, I. R. Determination of galactosamine in presence of glucosamine. Biochemical Journal 86, 254-258, doi:10.1042/bj0860254 (1963).
62	Jones, H. L. & Worrall, J. J. Fungal biomass in decayed wood. Mycologia 87, 459-466, doi:10.2307/3760762 (1995).
63	Kanetsuna, F., Carbonell, L. M., Moreno, R. E. & Rodriguez, J. Cell wall composition of yeast and mycelial forms of Paracoccidioides brasiliensis. Journal of Bacteriology 97, 1036-1041, doi:10.1128/jb.97.3.1036-1041.1969 (1969).
64	Katohda, S., Konno, K., Sasaki, Y., Suzuki, K. & Sakamoto, S. Studies on spore-wall polysaccharides of yeasts. 1. isolation and composition of the spore wall of Saccharomyces cerevisiae. Agricultural and Biological Chemistry 48, 895-901, doi:10.1080/00021369.1984.10866260 (1984).
65	Katohda, S., Taniguchi, K., Sumi, H. & Nakajima, S. Cell-wall composition of Zygosaccharomyces rouxii after a shift to a high-concentration of NaCl. Agricultural and Biological Chemistry 55, 2757-2763, doi:10.1080/00021369.1991.10857748 (1991).
66	Katz, D. & Rosenber.Rf. A mutation in Aspergillus nidulans producing hyphal walls which lack chitin. Biochimica Et Biophysica Acta 208, 452-460, doi:10.1016/0304-4165(70)90218-7 (1970).
67	Kikuchitorii, K., Hayashi, S., Nakamoto, H. & Nakamura, S. Properties of Aspergillus niger catalase. Journal of Biochemistry 92, 1449-1456, doi:10.1093/oxfordjournals.jbchem.a134069 (1982).
68	Killick, K. A. Modification of composition and structure of yeast cell wall by culture in presence of sulfur amino acids. Journal of Bacteriology 106, 931-937, doi:10.1128/jb.106.3.931-937.1971 (1971).
69	Kitajima, Y. & Nozawa, Y. Isolation, ultrastructure and chemical composition of outermost layer (exo-layer) of Epidermophyton floccosum cell-wall. Biochimica Et Biophysica Acta 394, 558-568, doi:10.1016/0005-2736(75)90141-8 (1975).
70	Lazo, P. S., Ochoa, A. G. & Gascon, S. Alpha-galactosidase (melibiase) from Saccharomyces carlsbergensis structural and kinetic-properties. Archives of Biochemistry and Biophysics 191, 316-324, doi:10.1016/0003-9861(78)90094-2 (1978).
71	Legler, G., Vonradlo.M & Kempfle, M. Composition, N-terminal amino-acids, and chain length of a beta-glucosidase from Aspergillus wentii. Biochimica Et Biophysica Acta 257, 40-48, doi:10.1016/0005-2795(72)90252-8 (1972).
72	Leighton, T. J. & Stock, J. J. Biochemical changes during fungal sporulation and spore germination. Journal of Bacteriology 101, 931-940, doi:10.1128/jb.101.3.931-940.1970 (1970).
73	Letourneau, D. R., Deven, J. M. & Manocha, M. S. Structure and composition of cell-wall of Choanephora cucurbitarum. Canadian Journal of Microbiology 22, 486-494, doi:10.1139/m76-075 (1976).
74	Lin, H. H. & Cousin, M. A. Detection of mold in processed foods by high performance liquid chromatography. Journal of Food Protection 48, 671-678 (1985).
75	Livingston, L. R. Locus-specific changes in cell wall composition characteristic of osmotic mutants of Neurospora crassa. Journal of Bacteriology 99, 85-90, doi:10.1128/jb.99.1.85-90.1969 (1969).
76	Malowitz, R. & Pisano, M. A. Changes in cell-wall carbohydrate composition of Paecilomyces persicinus P-10 M1 during growth and cephalosporin C production. Applied and Environmental Microbiology 43, 916-923, doi:10.1128/aem.43.4.916-923.1982 (1982).
77	Masler, L., Sikl, D., Bauer, S. & Sandula, J. Extracellular polysaccharide protein complexes produced by selected strains of Candida albicans (robin) berkhout. Folia Microbiologica 11, 373-378, doi:10.1007/bf02887694 (1966).
78	Mazars, C., Hapner, K. D. & Strobel, G. A. Isolation and partial characterization of a phytotoxic glycoprotein from culture filtrates of Rhynchosporium secalis. Experientia 40, 1244-1247, doi:10.1007/bf01946655 (1984).
79	Mohammadi, M., Zamani, A. & Karimi, K. Effect of phosphate on glucosamine production by ethanolic fungus Mucor indicus. Applied Biochemistry and Biotechnology 171, 1465-1472, doi:10.1007/s12010-013-0440-7 (2013).
80	Mol, P. C. & Wessels, J. G. H. Differences in wall structure between substrate hyphae and hyphae of fruit-body stipes in Agaricus bisporus. Mycological Research 94, 472-479, doi:10.1016/s0953-7562(10)80006-1 (1990).
81	Nahar, P., Ghormade, V. & Deshpande, M. V. The extracellular constitutive production of chitin deacetylase in Metarhizium anisopliae: possible edge to entomopathogenic fungi in the biological control of insect pests. Journal of Invertebrate Pathology 85, 80-88, doi:10.1016/j.jip.2003.11.006 (2004).
82	Nitschke, J., Altenbach, H. J., Malolepszy, T. & Molleken, H. A new method for the quantification of chitin and chitosan in edible mushrooms. Carbohydrate Research 346, 1307-1310, doi:10.1016/j.carres.2011.03.040 (2011).
83	Noguchi, T., Kitazima, Y., Nozawa, Y. & Ito, Y. Isolation, composition, and structure of cell walls of Trichophyton mentagrophytes. Archives of Biochemistry and Biophysics 146, 506-512, doi:10.1016/0003-9861(71)90155-x (1971).
84	Novaesledieu, M. & Mendoza, C. G. The cell-walls of Agaricus bisporus and Agaricus campestris fruiting body hyphae. Canadian Journal of Microbiology 27, 779-787, doi:10.1139/m81-121 (1981).
85	Papadaki, A., Diamantopoulou, P., Papanikolaou, S. & Philippoussis, A. Evaluation of biomass and chitin production of morchella mushrooms grown on starch-based substrates. Foods 8, 239, doi:10.3390/foods8070239 (2019).
86	Peng, Y. F., Zhang, L., Zeng, F. B. & Xu, Y. X. Structure and antitumor activity of extracellular polysaccharides from mycelium. Carbohydrate Polymers 54, 297-303, doi:10.1016/s0144-8617(03)00190-5 (2003).
87	Penman, D., Britton, G., Hardwick, K., Collin, H. A. & Isaac, S. Chitin as a measure of biomass of Crinipellis perniciosa, causal agent of witches' broom disease of Theobroma cacao. Mycological Research 104, 671-675, doi:10.1017/s0953756299001689 (2000).
88	Plassard, C., Bonafos, B. & Touraine, B. Differential effects of mineral and organic N sources, and of ectomycorrhizal infection by Hebeloma cylindrosporum, on growth and N utilization in Pinus pinaster. Plant Cell and Environment 23, 1195-1205, doi:10.1046/j.1365-3040.2000.00630.x (2000).
89	Polacheck, I. & Rosenberger, R. F. Aspergillus nidulans mutant lacking alpha-(1,3)-glucan, melanin, and cleistothecia. Journal of Bacteriology 132, 650-656, doi:10.1128/jb.132.2.650-656.1977 (1977).
90	Ramsay, A. M. & Douglas, L. J. Effects of phosphate limitation of growth on the cell-wall and lipid-composition of Saccharomyces cerevisiae. Journal of General Microbiology 110, 185-191, doi:10.1099/00221287-110-1-185 (1979).
91	Rebeca, C. V., Rosalinda, M. V., Fernando, G. G., Susana, G. M. & Sergio, S. P. Improved parameters of Pinus greggii seedling growth and health after inoculation with ectomycorrhizal fungi. Southern Forests: a Journal of Forest Science 81, 23-30, doi:10.2989/20702620.2018.1474415 (2019).
92	Reiss, E., Miller, S. E., Kaplan, W. & Kaufman, L. Antigenic, chemical, and structural properties of cell-walls of Histoplasma capsulatum yeast-form Chemotypes-1 and Chemotypes-2 after serial enzymatic hydrolysis. Infection and Immunity 16, 690-700, doi:10.1128/iai.16.2.690-700.1977 (1977).
93	Ride, J. P. & Drysdale, R. B. Chemical method for estimating Fusarium-oxysporum f lycopersici in infected tomato plants. Physiological Plant Pathology 1, 409-420, doi:10.1016/0048-4059(71)90004-x (1971).
94	Ride, J. P. & Drysdale, R. B. Rapid method for chemical estimation of filamentous fungi in plant-tissue. Physiological Plant Pathology 2, 7-15, doi:10.1016/0048-4059(72)90043-4 (1972).
95	Roche, N., Venague, A., Desgranges, C. & Durand, A. Use of chitin measurement to estimate fungal biomass in solid state fermentation. Biotechnology Advances 11, 677-683, doi:10.1016/0734-9750(93)90036-m (1993).
96	Rosenblitt, A., Agosin, E., Delgado, J. & Perez-Correa, R. Solid substrate fermentation of Monascus purpureus: Growth, carbon balance, and consistency analysis. Biotechnology Progress 16, 152-162, doi:10.1021/bp0000048 (2000).
97	Rotter, R. G., Frohlich, A. A., Marquardt, R. R. & Mills, P. A. Estimation of fungal contamination of cereal grains as determined by measuring glucosamine concentration. Canadian Journal of Animal Science 69, 235-245, doi:10.4141/cjas89-027 (1989).
98	Ruperez, P., Moya, A. & Leal, J. A. Cell wall polysaccharides from Talaromyces species. Archives of Microbiology 146, 250-255, doi:10.1007/bf00403225 (1986).
99	Sancholle, M. et al. Effects of triazoles on fungi. 6. ultrastructure of Taphrina deformans. Mycologia 80, 162-175, doi:10.2307/3807791 (1988).
100	Sanger, M. P. & Lamport, D. T. A. A microapparatus for liquid-hydrogen fluoride solvolysis sugar and amino sugar composition of Erysiphe graminis and Triticum aestivum cell-walls. Analytical Biochemistry 128, 66-70, doi:10.1016/0003-2697(83)90345-7 (1983).
101	Sangtiean, T. & Schmidt, S. Growth of subtropical ECM fungi with different nitrogen sources using a new floating culture technique. Mycological Research 106, 74-85, doi:10.1017/s0953756201005226 (2002).
102	Schmit, J. C. & Brody, S. Developmental control of glucosamine and galactosamine levels during conidiation in Neurospora crassa. Journal of Bacteriology 122, 1071-1075, doi:10.1128/jb.122.3.1071-1075.1975 (1975).
103	Schmit, J. C., Edson, C. M. & Brody, S. Changes in glucosamine and galactosamine levels during conidial germination in Neurospora crassa. Journal of Bacteriology 122, 1062-1070, doi:10.1128/jb.122.3.1062-1070.1975 (1975).
104	Schneider, E. F., Barran, L. R., Wood, P. J. & Siddiqui, I. R. Cell wall of Fusarium sulfureum. 2. chemical composition of conidial and chlamydospore walls. Canadian Journal of Microbiology 23, 763-769, doi:10.1139/m77-113 (1977).
105	Shah, V. K. & Knight, S. G. Chemical composition of hyphal walls of dermatophytes. Archives of Biochemistry and Biophysics 127, 229-234, doi:10.1016/0003-9861(68)90220-8 (1968).
106	Sharma, P. D., Fisher, P. J. & Webster, J. Critique of chitin assay technique for estimation of fungal biomass. Transactions of the British Mycological Society 69, 479-483, doi:10.1016/s0007-1536(77)80087-9 (1977).
107	Sietsma, J. H. & Wessels, J. G. H. Chemical analysis of hyphal wall of Schizophyllum commune. Biochimica Et Biophysica Acta 496, 225-239, doi:10.1016/0304-4165(77)90131-3 (1977).
108	Sietsma, J. H. & Wessels, J. G. H. The occurrence of glucosaminoglycan in the wall of Schizosaccharomyces pombe. Journal of General Microbiology 136, 2261-2265, doi:10.1099/00221287-136-11-2261 (1990).
109	Smithies, W. R. The lysing action of enzymes on a sample of mycelium of Penicillium griseofulvum dierckx. Biochemical Journal 55, 346-350, doi:10.1042/bj0550346 (1953).
110	Starzynska-Janiszewska, A., Stodolak, B. & Wikiera, A. Proteolysis in tempeh-type products obtained with Rhizopus and Aspergillus strains from grass pea (Lathyrus sativus) seeds. Acta scientiarum polonorum. Technologia alimentaria 14, 125-132, doi:10.17306/j.Afs.2015.2.14 (2015).
111	Subramanyam, C., Venkateswerlu, G. & Rao, S. L. N. Cell wall composition of Neurospora crassa under conditions of copper toxicity. Applied and Environmental Microbiology 46, 585-590, doi:10.1128/aem.46.3.585-590.1983 (1983).
112	Sutherland, I. W. & Mackenzie, C. L. Glucan common to microcyst walls of cyst-forming bacteria. Journal of Bacteriology 129, 599-605, doi:10.1128/jb.129.2.599-605.1977 (1977).
113	Szaniszlo, P. J. & Mitchell, R. Hyphal wall compositions of marine and terrestrial fungi of genus leptosphaeria. Journal of Bacteriology 106, 640-645, doi:10.1128/jb.106.2.640-645.1971 (1971).
114	Trevithi.Jr & Metzenbe.Rl. Genetic alteration of pore size and other properties of Neurospora cell wall. Journal of Bacteriology 92, 1016-1020, doi:10.1128/jb.92.4.1016-1020.1966 (1966).
115	Urbaniksypniewska, T., Seydel, U., Greck, M., Weckesser, J. & Mayer, H. Chemical studies on the lipopolysaccharide of Rhizobium meliloti 10406 and its lipid A region. Archives of Microbiology 152, 527-532, doi:10.1007/bf00425481 (1989).
116	Vanpeltheerschap, H. & Sietsma, J. H. Analysis of the hyphal wall of Didymella bryoniae composition and sensitivity to hydrolytic enzymes. Mycological Research 94, 979-984, doi:10.1016/s0953-7562(09)81316-6 (1990).
117	Vignon, C., Plassard, C., Mousain, D. & Salsac, L. Assay of fungal chitin and estimation of mycorrhizal infection. Physiologie Vegetale 24, 201-207 (1986).
118	Wang, M. C. & Bartnick.S. Structure and composition of walls of yeast form of Verticillium albo-atrum. Journal of General Microbiology 64, 41-54, doi:10.1099/00221287-64-1-41 (1970).
119	Wheat, R. W., Tritschler, C., Conant, N. F. & Lowe, E. P. Comparison of Coccidioides immitis arthrospore, mycelium, and spherule cell walls, and influence of growth medium on mycelial cell wall composition. Infection and Immunity 17, 91-97, doi:10.1128/iai.17.1.91-97.1977 (1977).
120	Whipps, J. M. & Lewis, D. H. Methodology of a chitin assay. Transactions of the British Mycological Society 74, 416-418, doi:10.1016/s0007-1536(80)80174-4 (1980).
121	Whipps, J. M. Method for estimation of chitin content of mycelium of Ectomycorrhizal fungi grown on solid substrates. Transactions of the British Mycological Society 89, 199-203, doi:10.1016/s0007-1536(87)80153-5 (1987).
122	Wu, T., Zivanovic, S., Draughon, F. A., Conway, W. S. & Sams, C. E. Physicochemical properties and bioactivity of fungal chitin and chitosan. Journal of Agricultural and Food Chemistry 53, 3888-3894, doi:10.1021/jf048202s (2005).
123	Zhang, P., Roytrakul, S. & Sutheerawattananonda, M. Production and purification of glucosamine and angiotensin-I converting enzyme (ACE) inhibitory. peptides from mushroom hydrolysates. Journal of Functional Foods 36, 72-83, doi:10.1016/j.jff.2017.06.049 (2017).

## Sheet: List 3
ID	Reference of meta-analysis
A1	Yuan, L., Jing, T., Nianpeng, H. & Lisa, T. Global microbial necromass contribution to soil organic matter. Peprint (Version 1) available at Research Square, doi:10.21203/rs.3.rs-473688/v1 (2021).
A2	Ni, X. Y. et al. A quantitative assessment of amino sugars in soil profiles. Soil Biology & Biochemistry 143, doi:10.1016/j.soilbio.2020.107762 (2020).
A3	Wang, B. R., An, S. S., Liang, C., Liu, Y. & Kuzyakov, Y. Microbial necromass as the source of soil organic carbon in global ecosystems. Soil Biology & Biochemistry 162, doi:10.1016/j.soilbio.2021.108422 (2021).
A4	Liang, C., Amelung, W., Lehmann, J. & Kastner, M. Quantitative assessment of microbial necromass contribution to soil organic matter. Global Change Biology 25, 3578-3590, doi:10.1111/gcb.14781 (2019).
A5	Hao, Z. G. et al. Thresholds in aridity and soil carbon-to-nitrogen ratio govern the accumulation of soil microbial residues. Communications Earth & Environment 2, doi:10.1038/s43247-021-00306-4 (2021).
A6	Liao, S. et al. Increased microbial sequestration of soil organic carbon under nitrogen deposition over China's terrestrial ecosystems. Ecological Processes 9, doi:10.1186/s13717-020-00260-7 (2020).
ID	Reference
1	Zhang, X. & Amelung, W. Gas chromatograph1c determination of muramic acid, glucosamine, mannosamine, and galactosamine in soils. Soil Biol. Biochem. 28, 1201–1206 (1996).
2	Zhang, X., Amelung, W., Yuan, Y. & Zech, W. Amino sugars in soils of the North American cultivated prairie. J. Plant Nutr. Soil Sci. 160, 533–538 (1997).
3	Amelung, W., Zhang, X., Flach, K. W. & Zech, W. Amino Sugars in Native Grassland Soils along a Climosequence in North America. Soil Sci. Soc. Am. J. 63, 86–92 (1999).
4	Guggenberger, G., Frey, S. D., Six, J., Paustian, K. & Elliott, E. T. Bacterial and Fungal Cell-Wall Residues in Conventional and No-Tillage Agroecosystems. Soil Sci. Soc. Am. J. 63, 1188–1198 (1999).
5	Zhang, X. et al. Land-use effects on amino sugars in particle size fractions of an Argiudoll. Appl. Soil Ecol. 11, 271–275 (1999).
6	Kandeler, E. et al. Structure and function of the soil microbial community in microhabitats of a heavy metal polluted soil. Biol. Fertil. Soils 32, 390–400 (2000).
7	Amelung, W., Kimble, J. M., Samson-Liebig, S. & Follett, R. F. Restoration of Microbial Residues in Soils of the Conservation Reserve Program. Soil Sci. Soc. Am. J. 65, 1704–1709 (2001).
8	Six, J. et al. Sources and composition of soil organic matter fractions between and within soil aggregates. Eur. J. Soil Sci. 52, 607–618 (2001).
9	Solomon, D., Lehmann, J. & Zech, W. Land use effects on amino sugar signature of chromic Luvisol in the semi-arid part of northern Tanzania. Biol. Fertil. Soils 33, 33–40 (2001).
10	Amelung, W., Lobe, I. & Du Preez, C. C. Fate of microbial residues in sandy soils of the South African Highveld as influenced by prolonged arable cropping. Eur. J. Soil Sci. 53, 29–35 (2002).
11	Dai, X. Y., Ping, C. L., Hines, M. E., Zhang, X. D. & Zech, W. Amino sugars in arctic soils. Commun. Soil Sci. Plant Anal. 33, 789–805 (2002).
12	Turrión, M. B., Glaser, B. & Zech, W. Effects of deforestation on contents and distribution of amino sugars within particle-size fractions of mountain soils. Biol. Fertil. Soils 35, 49–53 (2002).
13	Möller, A., Kaiser, K. & Zech, W. Lignin, carbohydrate, and amino sugar distribution and transformation in the tropical highland soils of northern Thailand under cabbage cultivation, Pinus reforestation, secondary forest, and primary forest. Aust. J. Soil Res. 40, 977–998 (2002).
14	Appuhn, A., Joergensen, R. G., Raubuch, M., Scheller, E. & Wilke, B. The automated determination of glucosamine, galactosamine, muramic acid, and mannosamine in soil and root hydrolysates by HPLC. J. Plant Nutr. Soil Sci. 167, 17–21 (2004).
15	Frey, S. D., Knorr, M., Parrent, J. L. & Simpson, R. T. Chronic nitrogen enrichment affects the structure and function of the soil microbial community in temperate hardwood and pine forests. For. Ecol. Manage. 196, 159–171 (2004).
16	Glaser, B., Turrión, M. B. & Alef, K. Amino sugars and muramic acid - Biomarkers for soil microbial community structure analysis. Soil Biol. Biochem. 36, 399–407 (2004).
17	Appuhn, A., Scheller, E. & Joergensen, R. G. Relationships between microbial indices in roots and silt loam soils forming a gradient in soil organic matter. Soil Biol. Biochem. 38, 2557–2564 (2006).
18	He, H., Xie, H. & Zhang, X. A novel GC/MS technique to assess 15N and 13C incorporation into soil amino sugars. Soil Biol. Biochem. 38, 1083–1091 (2006).
19	Jolivet, C., Angers, D. A., Chantigny, M. H., Andreux, F. & Arrouays, D. Carbohydrate dynamics in particle-size fractions of sandy spodosols following forest conversion to maize cropping. Soil Biol. Biochem. 38, 2834–2842 (2006).
20	Wichern, J., Wichern, F. & Joergensen, R. G. Impact of salinity on soil microbial communities and the decomposition of maize in acidic soils. Geoderma 137, 100–108 (2006).
21	Engelking, B., Flessa, H. & Joergensen, R. G. Shifts in amino sugar and ergosterol contents after addition of sucrose and cellulose to soil. Soil Biol. Biochem. 39, 2111–2118 (2007).
22	Formowitz, B., Schulz, M. C., Buerkert, A. & Joergensen, R. G. Reaction of microorganisms to rewetting in continuous cereal and legume rotation soils of semi-arid Sub-Saharan Africa. Soil Biol. Biochem. 39, 1512–1517 (2007).
23	Liang, C., Zhang, X., Rubert, K. F. & Balser, T. C. Effect of plant materials on microbial transformation of amino sugars in three soil microcosms. Biol. Fertil. Soils 43, 631–639 (2007).
24	Liang, C., Zhang, X. & Balser, T. C. Net microbial amino sugar accumulation process in soil as influenced by different plant material inputs. Biol. Fertil. Soils 44, 1–7 (2007).
25	Liang, C., Fujinuma, R., Wei, L. & Balser, T. C. Tree species-specific effects on soil microbial residues in an upper Michigan old-growth forest system. Forestry 80, 65–72 (2007).
26	Van Groenigen, K. J., Six, J., Harris, D. & Van Kessel, C. Elevated CO2 does not favor a fungal decomposition pathway. Soil Biol. Biochem. 39, 2168–2172 (2007).
27	Scheller, E. & Joergensen, R. G. Decomposition of wheat straw differing in nitrogen content in soils under conventional and organic farming management. J. Plant Nutr. Soil Sci. 171, 886–892 (2008).
28	Xie, H., Li, W., Bai, Z., He, H. & Zhang, X. Distribution of amino sugars in forest soil profiles of the Changbai Mountain. J. Grad. Sch. Acad. Sci. 25, 657–664 (2008).
29	Bode, S., Denef, K. & Boeckx, P. Development and evaluation of a high-performance liquid chromatography/isotope ratio mass spectrometry methodology for d13C analyses of amino sugars in soil. Rapid Commun. Mass Spectrom. 23, 2519–2526 (2009).
30	Moritz, L. K., Liang, C., Wagai, R., Kitayama, K. & Balser, T. C. Vertical distribution and pools of microbial residues in tropical forest soils formed from distinct parent materials. Biogeochemistry 92, 83–94 (2009).
31	Lu, C., Shi, Y. & Niu, M. Effects of elevated CO 2 and O 3 on N-cycling and N 2O emissions: A short-term laboratory assessment. (2010). doi:10.1007/s11104-011-0961-1
32	Ding, X., Zhang, X., He, H. & Xie, H. Dynamics of soil amino sugar pools during decomposition processes of corn residues as affected by inorganic N addition. J. Soils Sediments 10, 758–766 (2010).
33	Ding, X., Zhang, B., Zhang, X., Yang, X. & Zhang, X. Effects of tillage and crop rotation on soil microbial residues in a rainfed agroecosystem of northeast China. Soil Tillage Res. 114, 43–49 (2011).
34	Lauer, F., Kösters, R., du Preez, C. C. & Amelung, W. Microbial residues as indicators of soil restoration in South African secondary pastures. Soil Biol. Biochem. 43, 787–794 (2011).
35	Indorf, C., Dyckmans, J., Khan, K. S. & Joergensen, R. G. Optimisation of amino sugar quantification by HPLC in soil and plant hydrolysates. Biol. Fertil. Soils 47, 387–396 (2011).
36	Martins, M. R., Angers, D. A. & Corá, J. E. Co-accumulation of microbial residues and particulate organic matter in the surface layer of a no-till Oxisol under different crops. Soil Biol. Biochem. 50, 208–213 (2012).
37	Murugan, R., Loges, R., Taube, F. & Joergensen, R. G. Specific response of fungal and bacterial residues to one-season tillage and repeated slurry application in a permanent grassland soil. Appl. Soil Ecol. 72, 31–40 (2013).
38	Zhang, B., Liang, C., He, H. & Zhang, X. Variations in Soil Microbial Communities and Residues Along an Altitude Gradient on the Northern Slope of Changbai Mountain, China. PLoS One 8, (2013).
39	Liang, C., Duncan, D. S., Balser, T. C., Tiedje, J. M. & Jackson, R. D. Soil microbial residue storage linked to soil legacy under biofuel cropping systems in southern Wisconsin, USA. Soil Biol. Biochem. 57, 939–942 (2013).
40	Ding, X., Han, X., Zhang, X. & Qiao, Y. Effects of contrasting agricultural management on microbial residues in a Mollisol in China. Soil Tillage Res. 130, 13–17 (2013).
41	Ding, X., Han, X., Zhang, X., Qiao, Y. & Liang, Y. Continuous manuring combined with chemical fertilizer affects soil microbial residues in a Mollisol. Biol. Fertil. Soils 49, 387–393 (2013).
42	Ding, X., Han, X. & Zhang, X. Long-term impacts of manure, straw, and fertilizer on amino sugars in a silty clay loam soil under temperate conditions. Biol. Fertil. Soils 49, 949–954 (2013).
43	Bodé, S., Fancy, R. & Boeckx, P. Stable isotope probing of amino sugars - A promising tool to assess microbial interactions in soils. Rapid Commun. Mass Spectrom. 27, 1367–1379 (2013).
44	Bai, Z., Bodé, S., Huygens, D., Zhang, X. & Boeckx, P. Kinetics of amino sugar formation from organic residues of different quality. Soil Biol. Biochem. 57, 814–821 (2013).
45	Ding, X. & Han, X. Effects of long-term fertilization on contents and distribution of microbial residues within aggregate structures of a clay soil. Biol. Fertil. Soils 50, 549–554 (2014).
46	Gillespie, A. W. et al. Nitrogen input quality changes the biochemical composition of soil organic matter stabilized in the fine fraction: A long-term study. Biogeochemistry 117, 337–350 (2014).
47	Murugan, R., Koch, H. J. & Joergensen, R. G. Long-term influence of different tillage intensities on soil microbial biomass, residues and community structure at different depths. Biol. Fertil. Soils 50, 487–498 (2014).
48	Sradnick, A. et al. Impact of activated charcoal and tannin amendments on microbial biomass and residues in an irrigated sandy soil under arid subtropical conditions. Biol. Fertil. Soils 50, 95–103 (2014).
49	Zhang, W. et al. Soil microbial residue dynamics after 3-year elevated O3 exposure are plant species-specific. Plant Soil 376, 139–149 (2014).
50	Zhang, B., Drury, C. F., Yang, X., Reynolds, D. & Zhang, X. Crop Rotation, Red Clover and Cropping History Influences Microbial Amino Sugars of a Clay Loam Soil. Soil Sci. Soc. Am. J. 78, 818–824 (2014).
51	Ding, X., Liang, C., Zhang, B., Yuan, Y. & Han, X. Higher rates of manure application lead to greater accumulation of both fungal and bacterial residues in macroaggregates of a clay soil. Soil Biol. Biochem. 84, 137–146 (2015).
52	Liang, C., Gutknecht, J. L. M. & Balser, T. C. Microbial lipid and amino sugar responses to long-term simulated global environmental changes in a California annual grassland. Front. Microbiol. 6, 1–11 (2015).
53	Li, N. et al. Fungi contribute more than bacteria to soil organic matter through necromass accumulation under different agricultural practices during the early pedogenesis of a Mollisol. Eur. J. Soil Biol. 67, 51–58 (2015).
54	Struecker, J. & Joergensen, R. G. Microorganisms and their substrate utilization patterns in topsoil and subsoil layers of two silt loams, differing in soil organic C accumulation due to colluvial processes. Soil Biol. Biochem. 91, 310–317 (2015).
55	Liang, C. et al. Microorganisms and their residues under restored perennial grassland communities of varying diversity. Soil Biol. Biochem. 103, 192–200 (2016).
56	Liang, C. et al. Switchgrass rhizospheres stimulate microbial biomass but deplete microbial necromass in agricultural soils of the upper Midwest, USA. Soil Biol. Biochem. 94, 173–180 (2016).
57	Khan, K. S., Mack, R., Castillo, X., Kaiser, M. & Joergensen, R. G. Microbial biomass, fungal and bacterial residues, and their relationships to the soil organic matter C/N/P/S ratios. Geoderma 271, 115–123 (2016).
58	Sun, H. et al. Soil microbial community and microbial residues respond positively to minimum tillage under organic farming in Southern Germany. Appl. Soil Ecol. 108, 16–24 (2016).
59	Zhang, W. et al. High nitrogen deposition decreases the contribution of fungal residues to soil carbon pools in a tropical forest ecosystem. Soil Biol. Biochem. 97, 211–214 (2016).
60	Bai, Z. et al. Spatial Heterogeneity of SOM Concentrations Associated with White-rot Versus Brown-rot Wood Decay. Sci. Rep. 7, 1–10 (2017).
61	Ding, X., Zhang, B., Lü, X., Wang, J. & Horwath, W. R. Parent material and conifer biome influence microbial residue accumulation in forest soils. Soil Biol. Biochem. 107, 1–9 (2017).
62	Shao, S. et al. Linkage of microbial residue dynamics with soil organic carbon accumulation during subtropical forest succession. Soil Biol. Biochem. 114, 114–120 (2017).
63	Schmidt, J. et al. Effects of plant-symbiotic relationships on the living soil microbial community and microbial necromass in a long-term agro-ecosystem. Sci. Total Environ. 581–582, 756–765 (2017).
64	Angst, G. et al. Soil organic carbon stocks in topsoil and subsoil controlled by parent material, carbon input in the rhizosphere, and microbial-derived compounds. Soil Biol. Biochem. 122, 19–30 (2018).
65	Guan, Z. H., Li, X. G., Wang, L., Mou, X. M. & Kuzyakov, Y. Conversion of Tibetan grasslands to croplands decreases accumulation of microbially synthesized compounds in soil. Soil Biol. Biochem. 123, 10–20 (2018).
66	Ma, Z. et al. Accumulation of residual soil microbial carbon in Chinese fir plantation soils after nitrogen and phosphorus additions. J. For. Res. 29, 953–962 (2018).
67	Ma, T. et al. Divergent accumulation of microbial necromass and plant lignin components in grassland soils. Nat. Commun. 9, (2018).
68	Zhu, X., Liang, C., Masters, M. D., Kantola, I. B. & DeLucia, E. H. The impacts of four potential bioenergy crops on soil carbon dynamics as shown by biomarker analyses and DRIFT spectroscopy. GCB Bioenergy 10, 489–500 (2018).
69	Sun, H. et al. Microbial communities and residues in robinia- and poplar-based alley-cropping systems under organic and integrated management. Agrofor. Syst. 92, 35–46 (2018).
70	Isobe, K. et al. High soil microbial activity in the winter season enhances nitrogen cycling in a cool-temperate deciduous forest. Soil Biol. Biochem. 124, 90–100 (2018).
71	Zhang, X. et al. Specific Responses of Soil Microbial Residue Carbon to Long-Term Mineral Fertilizer Applications to Reddish Paddy Soils. Pedosphere 28, 488–496 (2018).
72	Ding, X. et al. Changes of microbial residues after wetland cultivation and restoration. Biol. Fertil. Soils 55, 405–409 (2019).
73	Ding, X. et al. Warming increases microbial residue contribution to soil organic carbon in an alpine meadow. Soil Biol. Biochem. 135, 13–19 (2019).
74	Li, L. et al. Physical, biochemical, and microbial controls on amino sugar accumulation in soils under long-term cover cropping and no-tillage farming. Soil Biol. Biochem. 135, 369–378 (2019).
75	Liu, X. et al. Dynamic contribution of microbial residues to soil organic matter accumulation influenced by maize straw mulching. Geoderma 333, 35–42 (2019).
76	Mlih, R. K. et al. Soil Organic Matter Composition in Coastal and Continental Date Palm Systems: Insights from Tunisian Oases. Pedosphere 29, 444–456 (2019).
77	Ye, G. et al. Manure over crop residues increases soil organic matter but decreases microbial necromass relative contribution in upland Ultisols: Results of a 27-year field experiment. Soil Biol. Biochem. 134, 15–24 (2019).
78	Zhu, L., Shen, Y. & Li, S. Microbial residues were increased by film mulching with manure amendment in a semiarid agroecosystem. Arch. Agron. Soil Sci. 65, 101–112 (2019).
79	Shao, P., Liang, C., Lynch, L., Xie, H. & Bao, X. Reforestation accelerates soil organic carbon accumulation: Evidence from microbial biomarkers. Soil Biol. Biochem. 131, 182–190 (2019).
80	Murugan, R. et al. Spatial distribution of microbial biomass and residues across soil aggregate fractions at different elevations in the Central Austrian Alps. Geoderma 339, 1–8 (2019).
81	Huang, Y., Liang, C., Duan, X., Chen, H. & Li, D. Variation of microbial residue contribution to soil organic carbon sequestration following land use change in a subtropical karst region. Geoderma 353, 340–346 (2019).
82	Jing, Y. et al. Interactive effects of soil warming, throughfall reduction, and root exclusion on soil microbial community and residues in warm-temperate oak forests. Appl. Soil Ecol. 142, 52–58 (2019).
83	Xia, Y. et al. Contrasting contribution of fungal and bacterial residues to organic carbon accumulation in paddy soils across eastern China. Biol. Fertil. Soils 55, 767–776 (2019).
84	Yang, L. et al. Conversion of natural evergreen broadleaved forests decreases soil organic carbon but increases the relative contribution of microbial residue in subtropical China. Forests 10, (2019).
85	Chen, J., Ji, C., Fang, J., He, H. & Zhu, B. Dynamics of microbial residues control the responses of mineral-associated soil organic carbon to N addition in two temperate forests. Sci. Total Environ. 748, 141318 (2020).
86	Ding, X. et al. Warming yields distinct accumulation patterns of microbial residues in dry and wet alpine grasslands on the Qinghai-Tibetan Plateau. Biol. Fertil. Soils 56, 881–892 (2020).
87	Ding, X., Zhang, B., Wei, Z., He, H. & Filley, T. R. Conversion of grassland into cropland affects microbial residue carbon retention in both surface and subsurface soils of a temperate agroecosystem. Biol. Fertil. Soils 56, 137–143 (2020).
88	Jia, B., Niu, Z., Wu, Y., Kuzyakov, Y. & Li, X. G. Waterlogging increases organic carbon decomposition in grassland soils. Soil Biol. Biochem. 148, 107927 (2020).
89	Li, J. et al. Differential accumulation of microbial necromass and plant lignin in synthetic versus organic fertilizer-amended soil. Soil Biol. Biochem. 149, (2020).
90	Luo, R. et al. Nutrient addition reduces carbon sequestration in a Tibetan grassland soil: Disentangling microbial and physical controls. Soil Biol. Biochem. 144, 107764 (2020).
91	Ma, S. et al. Effects of seven-year nitrogen and phosphorus additions on soil microbial community structures and residues in a tropical forest in Hainan Island, China. Geoderma 361, 114034 (2020).
92	Ma, S. et al. Effects of nitrogen addition on microbial residues and their contribution to soil organic carbon in China’s forests from tropical to boreal zone. Environ. Pollut. 115941 (2020). doi:10.1016/j.envpol.2020.115941
93	Mou, Z. et al. Influences of sample storage and grinding on the extraction of soil amino sugars. Soil Ecol. Lett. 2, 157–163 (2020).
94	West, J. R. et al. Winter rye does not increase microbial necromass contributions to soil organic carbon in continuous corn silage in North Central US. Soil Biol. Biochem. 148, 107899 (2020).
95	Yang, L. et al. Decline in the contribution of microbial residues to soil organic carbon along a subtropical elevation gradient. Sci. Total Environ. 749, 141583 (2020).
96	Zhu, X. et al. Microbial trade-off in soil organic carbon storage in a no-till continuous corn agroecosystem. Eur. J. Soil Biol. 96, 103146 (2020).
97	Bhople, P. et al. Geoderma Microbial necromass formation , enzyme activities and community structure in two alpine elevation gradients with different bedrock types. Geoderma 386, 114922 (2021).
98	Guo, Z., Zhang, X., Dungait, J. A. J., Green, S. M. & Quine, T. A. Science of the Total Environment Contribution of soil microbial necromass to SOC stocks during vegetation recovery in a subtropical karst ecosystem. Sci. Total Environ. 761, 143945 (2021).
99	Shao, P., Lynch, L., Xie, H., Bao, X. & Liang, C. Tradeoffs among microbial life history strategies influence the fate of microbial residues in subtropical forest soils. Soil Biol. Biochem. 153, 108112 (2021).
100	Tian, J. et al. Microbial metabolic response to winter warming stabilizes soil carbon. Glob. Chang. Biol. 15538 (2021). doi:10.1111/gcb.15538
101	Ding, X. et al. Effect of nitrogen supply level on microbial transformation of amino sugar in a mollisol amended with maize straw. Chinese J. Appl. Ecol. 20, 2207–2213 (2009).
102	Ding, X., He, H., Zhang, B. & Zhang, X. Effects of inorganic nitrogen application rate on content of amino sugars in Alfisol during microbial decomposition of corn stalks. Acta Pedol. Sin. 48, 1–4 (2011).
103	Ding, X., Zhang, X., Yang, X. & Zhang, X. Accumulation of amino sugar carbon affected by tillage in black soil in northeast China. Acta Pedol. Sin. 49, 1–4 (2012).
104	Han, Y., Zhang, W., He, H. & Zhang, X. The influence of drying-wetting cycles on amino sugars in brown soil. Chinese J. Soil Sci. 43, 1391–1396 (2012).
105	Li, X. et al. Effects of extraneous inorganic nitrogen forms on the dynamics of soil amino sugars. Chinese J. Appl. Ecol. 23, 1153–1158 (2012).
106	Zhang, W., Han, Y., He, H., Xie, H. & Zhang, X. Dynamic changes of soil amino sugar contents under drying and wetting cycle. Chinese J. Appl. Ecol. 23, 1037–1041 (2012).
107	Dong, Z. et al. Accumulation of amino sugars affected by different stalk mulching quantity in no-tillage system. Chinese J. Soil Sci. 44, 1158–1162 (2013).
108	Yu, N. Microbial community structure in forest soils at different Dinghu Mountain and its association with carbon accumulation process. (Shenyang Ligong University, 2013).
109	Cui, Y., Zhang, W., He, H., Xie, H. & Zhang, X. Effect of nitrogen addition on transformation of amino sugars in forest soil. Chinese J. Appl. Ecol. 35, 960–965 (2016).
110	Wang, X. et al. Effects of substrates on dynamics of amino sugars in two different stages of succession in forest soil. J. Beijing For. Univ. 38, 86–93 (2016).
111	Tang, L. Effects of N fertilizer combined with straws at different rates on amino sugars in paddy soil. (Shenyang Agricultural University, 2017).
112	Hu, G. et al. Accumulation characteristics of amino sugars in salinized soils of different types in the Yellow River Delta. Acta Pedol. Sin. 55, 390–398 (2018).
113	Jin, Y. et al. Effects of N-fixing tree species (Alnus sibirica) on amino sugars in the soils of a Larix kaempferi plantation in eastern Liaoning Province, China. Acta Ecol. Sin. 38, 2838–2845 (2018).
114	Li, J. et al. Effect of long-term addition of organic substances on soil nitrogen and amino sugars in particle-size fractions in the North China Plain. Chinese J. Eco-Agriculture 27, 507–518 (2019).
115	Li, Y. Effects of warming and nitrogen deposition onsoil amino sugar and lignin of Cunninghamialanceolata in mid-subtropical. (Fujian Normal University, 2019).
116	Ning, Z. et al. Characteristics of amino sugar accumulation in rhizosphere and non-rhizosphere soil of rice under different fertilization treatments. Chinese J. Appl. Ecol. 30, 189–197 (2019).
117	Wang, Q. Effect of different regeneration methods on soil microbial residue carbon and lignin in subtropical forests. (Fujian Normal University, 2019).
118	Yang, J., Wang, X., Sun, L., Wang, C. & Bai, E. Effects of nitrogen and phosphorus addition on soil microbial community and amino sugar in a temperate forest on Changbai Mountain，Northeast China. Chinese J. Appl. Ecol. 31, 1948–1956 (2020).
119	Zhao, B. Accumulation of amino sugars in brown earth under long-term mulching and fertilization. (Shenyang Agricultural University, 2019).
120	Yuan, L., Jing, T., Nianpeng, H. & Lisa, T. Global microbial necromass contribution to soil organic matter. Peprint (Version 1) available at Research Square, doi:10.21203/rs.3.rs-473688/v1 (2021).
121	van Groenigen, K.-J. et al. Abundance, production and stabilization of microbial biomass under conventional and reduced tillage. Soil Biology & Biochemistry 42, 48-55, doi:10.1016/j.soilbio.2009.09.023 (2010)
122	Zhang, W., He, H.-b., Xie, H.-t., Bai, Z. & Zhang, X.-d. Amino sugars mineralization and its responses to exogenous substances in black soil of Northeast China. Ying yong sheng tai xue bao = The journal of applied ecology 21, 2593-2598 (2010).
123	Pronk, G. J., Heister, K. & Koegel-Knabner, I. Amino sugars reflect microbial residues as affected by clay mineral composition of artificial soils. Organic Geochemistry 83-84, 109-113, doi:10.1016/j.orggeochem.2015.03.007 (2015).
124	Hatton, P.-J. et al. Assimilation and accumulation of C by fungi and bacteria attached to soil density fractions. Soil Biology & Biochemistry 79, 132-139, doi:10.1016/j.soilbio.2014.09.013 (2014).
125	Kaiser, K., Guggenberger, G. & Haumaier, L. Changes in dissolved lignin-derived phenols, neutral sugars, uronic acids, and amino sugars with depth in forested Haplic Arenosols and Rendzic Leptosols. Biogeochemistry 70, 135-151, doi:10.1023/b:Biog.0000049340.77963.18 (2004).
126	Ding, X. et al. Changes of microbial residues after wetland cultivation and restoration. Biology and Fertility of Soils 55, 405-409, doi:10.1007/s00374-019-01341-2 (2019).
127	Jia, J. et al. Comparing microbial carbon sequestration and priming in the subsoil versus topsoil of a Qinghai-Tibetan alpine grassland. Soil Biology & Biochemistry 104, 141-151, doi:10.1016/j.soilbio.2016.10.018 (2017).
128	Liang, C., Fujinuma, R. & Balser, T. C. Comparing PLFA and amino sugars for microbial analysis in an Upper Michigan old growth forest. Soil Biology & Biochemistry 40, 2063-2065, doi:10.1016/j.soilbio.2008.01.022 (2008).
129	Indorf, C. et al. Comparison of HPLC Methods for the Determination of Amino Sugars in Soil Hydrolysates. Analytical Letters 46, 2145-2164, doi:10.1080/00032719.2013.796558 (2013).
130	Xia, Y. et al. Contrasting contribution of fungal and bacterial residues to organic carbon accumulation in paddy soils across eastern China. Biology and Fertility of Soils 55, 767-776, doi:10.1007/s00374-019-01390-7 (2019).
131	Yang, L. et al. Conversion of Natural Evergreen Broadleaved Forests Decreases Soil Organic Carbon but Increases the Relative Contribution of Microbial Residue in Subtropical China. Forests 10, doi:10.3390/f10060468 (2019).
132	He, H. B., Li, X. B., Zhang, W. & Zhang, X. D. Differentiating the dynamics of native and newly immobilized amino sugars in soil frequently amended with inorganic nitrogen and glucose. European Journal of Soil Science 62, 144-151, doi:10.1111/j.1365-2389.2010.01324.x (2011).
133	Liu, X. et al. Dynamic contribution of microbial residues to soil organic matter accumulation influenced by maize straw mulching. Geoderma 333, 35-42, doi:10.1016/j.geoderma.2018.07.017 (2019).
134	Ma, H., Gao, R., Yin, Y., Taqi, R. & Yang, L. Dynamic of inorganic nitrogen and amino sugar to glucosamine addition in forest soils. Environmental Science and Pollution Research 26, 20538-20549, doi:10.1007/s11356-019-05353-1 (2019).
135	Lv, H., Yuan, X. & He, H. Dynamics of amino sugar N in different growth stages of maize with different fertilization management. Soil and Fertilizer Sciences in China, 147-153 (2018).
136	He, H. et al. Effect of glucose and nitrogen supply on dynamics of amino sugars in mollisol. Acta Pedologica Sinica 47, 760-766 (2010).
137	Zhang, B., Drury, C. F., Yang, X., Reynolds, W. D. & Zhang, X. Effects of long-term and recently imposed tillage on the concentration and composition of amino sugars in a clay loam soil in Ontario, Canada. Soil & Tillage Research 135, 9-17, doi:10.1016/j.still.2013.08.011 (2014).
138	Amelung, W., Miltner, A., Zhang, X. & Zech, W. Fate of microbial residues during litter decomposition as affected by minerals. Soil Science 166, 598-606, doi:10.1097/00010694-200109000-00003 (2001).
139	Wei, Z. et al. Hydrolysis and assay by gas chromatography for neutral and amino sugars in soil. Ecology and Environment 15, 1067-1071 (2006).
140	Li, L. et al. The Impact of Maize Residues Addition on Distribution of Amino Sugars in Soils. Chinese Journal of Soil Science 45, 1402-1409 (2014).
141	Jing, Y. et al. Interactive effects of soil warming, throughfall reduction, and root exclusion on soil microbial community and residues in warm-temperate oak forests. Applied Soil Ecology 142, 52-58, doi:10.1016/j.apsoil.2019.05.020 (2019).
142	Klotzbucher, T. et al. Lignin properties in topsoils of a beech/oak forest after 8 years of manipulated litter fall: relevance of altered input and oxidation of lignin. Plant and Soil 367, 579-589, doi:10.1007/s11104-012-1489-8 (2013).
143	Appuhn, A. & Joergensen, R. G. Microbial colonisation of roots as a function of plant species. Soil Biology & Biochemistry 38, 1040-1051, doi:10.1016/j.soilbio.2005.09.002 (2006).
144	Zhu, L., Shen, Y. & Li, S. Microbial residues were increased by film mulching with manure amendment in a semiarid agroecosystem. Archives of Agronomy and Soil Science 65, 101-112, doi:10.1080/03650340.2018.1486031 (2019).
145	Zhang, B., Yang, X., Drury, C. F. & Zhang, X. A Mid-Infrared Spectroscopy Method to Determine the Glucosamine, Galactosamine, and Muramic Acid Concentrations in Soil Hydrolysates. Soil Science Society of America Journal 77, 842-849, doi:10.2136/sssaj2012.0359 (2013).
146	Griepentrog, M. et al. Nitrogen deposition promotes the production of new fungal residues but retards the decomposition of old residues in forest soil fractions. Global Change Biology 20, 327-340, doi:10.1111/gcb.12374 (2014).
147	Li, L. et al. Physical, biochemical, and microbial controls on amino sugar accumulation in soils under long-term cover cropping and no-tillage farming. Soil Biology & Biochemistry 135, 369-378, doi:10.1016/j.soilbio.2019.05.017 (2019).
148	Ding, X., He, H., Zhang, B. & Zhang, X. Plant-N incorporation into microbial amino sugars as affected by inorganic N addition: A microcosm study of N-15-labeled maize residue decomposition. Soil Biology & Biochemistry 43, 1968-1974, doi:10.1016/j.soilbio.2011.06.012 (2011).
149	Simpson, R. T., Frey, S. D., Six, J. & Thiet, R. K. Preferential accumulation of microbial carbon in aggregate structures of no-tillage soils. Soil Science Society of America Journal 68, 1249-1255, doi:10.2136/sssaj2004.1249 (2004).
150	Shao, P., Liang, C., Lynch, L., Xie, H. & Bao, X. Reforestation accelerates soil organic carbon accumulation: Evidence from microbial biomarkers. Soil Biology & Biochemistry 131, 182-190, doi:10.1016/j.soilbio.2019.01.012 (2019).
151	Peltre, C., Gregorich, E. G., Bruun, S., Jensen, L. S. & Magid, J. Repeated application of organic waste affects soil organic matter composition: Evidence from thermal analysis, FTIR-PAS, amino sugars and lignin biomarkers. Soil Biology & Biochemistry 104, 117-127, doi:10.1016/j.soilbio.2016.10.016 (2017).
152	Shao, P. et al. Responses of microbial residues to simulated climate change in a semiarid grassland. Science of the Total Environment 644, 1286-1291, doi:10.1016/j.scitotenv.2018.07.055 (2018).
153	Kaiser, K., Guggenberger, G., Haumaier, L. & Zech, W. Seasonal variations in the chemical composition of dissolved organic matter in organic forest floor layer leachates of old-growth Scots pine (Pinus sylvestris L.) and European beech (Fagus sylvatica L.) stands in northeastern Bavaria, Germany. Biogeochemistry 55, 103-143, doi:10.1023/a:1010694032121 (2001).
154	Doerr, N., Kaiser, K., Mikutta, R. & Guggenberger, G. Slow response of soil organic matter to the reduction in atmospheric nitrogen deposition in a Norway spruce forest. Global Change Biology 16, 2990-3003, doi:10.1111/j.1365-2486.2009.02148.x (2010).
155	Bipfubusa, M., Angers, D. A., N'Dayegamiye, A. & Antoun, H. Soil aggregation and biochemical properties following the application of fresh and composted organic amendments. Soil Science Society of America Journal 72, 160-166, doi:10.2136/sssaj2007.0055 (2008).
156	Zhang, X. et al. Specific Responses of Soil Microbial Residue Carbon to Long-Term Mineral Fertilizer Applications to Reddish Paddy Soils. Pedosphere 28, 488-496, doi:10.1016/s1002-0160(17)60335-7 (2018).
157	He, H., Zhang, W., Zhang, X., Xie, H. & Zhuang, J. Temporal responses of soil microorganisms to substrate addition as indicated by amino sugar differentiation. Soil Biology & Biochemistry 43, 1155-1161, doi:10.1016/j.soilbio.2011.02.002 (2011).
158	Li, X. et al. Transformation of urea to amino sugar and its effect on dynamics of soil amino sugar pool. Acta Pedologica Sinica 48, 1189-1195 (2011).
159	Ding, X. et al. Warming increases microbial residue contribution to soil organic carbon in an alpine meadow. Soil Biology & Biochemistry 135, 13-19, doi:10.1016/j.soilbio.2019.04.004 (2019).
160	Freppaz, M. et al. Winter-spring transition induces changes in nutrients and microbial biomass in mid-alpine forest soils. Soil Biology & Biochemistry 78, 54-57, doi:10.1016/j.soilbio.2014.07.010 (2014).
161	Roth, P. J. et al. Accumulation of nitrogen and microbial residues during 2000 years of rice paddy and non-paddy soil development in the Yangtze River Delta, China. Global Change Biology 17, 3405-3417, doi:10.1111/j.1365-2486.2011.02500.x (2011).
162	Luan, H. et al. Aggregate-related changes in living microbial biomass and microbial necromass associated with different fertilization patterns of greenhouse vegetable soils. European Journal of Soil Biology 103, doi:10.1016/j.ejsobi.2021.103291 (2021).
163	Guo, Z. et al. Contribution of soil microbial necromass to SOC stocks during vegetation recovery in a subtropical karst ecosystem. Science of the Total Environment 761, doi:10.1016/j.scitotenv.2020.143945 (2021).
164	Yang, L. et al. Decline in the contribution of microbial residues to soil organic carbon along a subtropical elevation gradient. Science of the Total Environment 749, doi:10.1016/j.scitotenv.2020.141583 (2020).
165	Ma, S. et al. Effects of seven-year nitrogen and phosphorus additions on soil microbial community structures and residues in a tropical forest in Hainan Island, China. Geoderma 361, doi:10.1016/j.geoderma.2019.114034 (2020).
166	Ding, X. et al. Long-term changes in land use impact the accumulation of microbial residues in the particle-size fractions of a Mollisol. Biology and Fertility of Soils 53, 281-286, doi:10.1007/s00374-017-1179-z (2017).
167	Samson, M.-E. et al. Management practices differently affect particulate and mineral-associated organic matter and their precursors in arable soils. Soil Biology & Biochemistry 148, doi:10.1016/j.soilbio.2020.107867 (2020).
168	Ye, G. et al. Manure over crop residues increases soil organic matter but decreases microbial necromass relative contribution in upland Ultisols: Results of a 27-year field experiment. Soil Biology & Biochemistry 134, 15-24, doi:10.1016/j.soilbio.2019.03.018 (2019).
169	Sradnick, A., Oltmanns, M., Raupp, J. & Joergensen, R. G. Microbial residue indices down the soil profile after long-term addition of farmyard manure and mineral fertilizer to a sandy soil. Geoderma 226, 79-84, doi:10.1016/j.geoderma.2014.03.005 (2014).
170	Fan, Y. et al. N addition increased microbial residual carbon by altering soil P availability and microbial composition in a subtropical Castanopsis forest. Geoderma 375, doi:10.1016/j.geoderma.2020.114470 (2020).
171	Zhang, Z. & Suseela, V. Nitrogen availability modulates the impacts of plant invasion on the chemical composition of soil organic matter. Soil Biology & Biochemistry 156, doi:10.1016/j.soilbio.2021.108195 (2021).
172	Luo, R. et al. Nutrient addition reduces carbon sequestration in a Tibetan grassland soil: Disentangling microbial and physical controls. Soil Biology & Biochemistry 144, doi:10.1016/j.soilbio.2020.107764 (2020).
173	Chen, G. et al. Patterns and determinants of soil microbial residues from tropical to boreal forests. Soil Biology & Biochemistry 151, doi:10.1016/j.soilbio.2020.108059 (2020).
174	Zhu, X., Jackson, R. D., DeLucia, E. H., Tiedje, J. M. & Liang, C. The soil microbial carbon pump: From conceptual insights to empirical assessments. Global Change Biology 26, 6032-6039, doi:10.1111/gcb.15319 (2020).
175	Shao, P., Lynch, L., Xie, H., Bao, X. & Liang, C. Tradeoffs among microbial life history strategies influence the fate of microbial residues in subtropical forest soils. Soil Biology & Biochemistry 153, doi:10.1016/j.soilbio.2020.108112 (2021).
176	Huang, Y., Liang, C., Duan, X., Chen, H. & Li, D. Variation of microbial residue contribution to soil organic carbon sequestration following land use change in a subtropical karst region. Geoderma 353, 340-346, doi:10.1016/j.geoderma.2019.07.028 (2019).
177	Shao, P., Xie, H., Bao, X. & Liang, C. Variation of Microbial Residues during Forest Secondary Succession in Topsoil and Subsoil. Acta Pedologica Sinica 58, 1050-1059 (2021).
178	Ding, X. et al. Warming yields distinct accumulation patterns of microbial residues in dry and wet alpine grasslands on the Qinghai-Tibetan Plateau. Biology and Fertility of Soils 56, 881-892, doi:10.1007/s00374-020-01474-9 (2020).
179	Jia, B., Niu, Z., Wu, Y., Kuzyakov, Y. & Li, X. G. Waterlogging increases organic carbon decomposition in grassland soils. Soil Biology & Biochemistry 148, doi:10.1016/j.soilbio.2020.107927 (2020).
180	Jolivet, C. et al. Carbohydrate dynamics in particle-size fractions of sandy spodosols following forest conversion to maize cropping. 38, 2834-2842 (2006).
181	Jia, J. et al. Comparing microbial carbon sequestration and priming in the subsoil versus topsoil of a Qinghai-Tibetan alpine grassland. (2017).
182	Liang, Fujinuma, Balser & BIOCHEM, T. J. S. B. Comparing PLFA and amino sugars for microbial analysis in an Upper Michigan old growth forest. 2008,40(8), 2063-2065 (2008).
183	Ding, X. L., Han, X. Z., Zhang, X. D., Qiao, Y. F. & Liang, Y. Continuous manuring combined with chemical fertilizer affects soil microbial residues in a Mollisol. Biology and Fertility of Soils 49, 387-393, doi:10.1007/s00374-012-0736-8 (2013).
184	Scheller, E., Joergensen, R. G. J. J. o. P. N. & Bodenkunde, S. S. Z. f. P. u. Decomposition of wheat straw differing in nitrogen content in soils under conventional and organic farming management. 171, 886-892 (2010).
185	Ding, X. L., Zhang, X. D., He, H. B. & Xie, H. T. Dynamics of soil amino sugar pools during decomposition processes of corn residues as affected by inorganic N addition. Journal of Soils and Sediments 10, 758-766, doi:10.1007/s11368-009-0132-7 (2010).
186	Liang, C., Zhang, X., Iv, K. F. R., Balser, T. C. J. B. & Soils, F. o. Effect of plant materials on microbial transformation of amino sugars in three soil microcosms. Biology and Fertility of Soils 43, 631-639 (2007).
187	Lu C, Shi Y, Niu M. 2010. Effects of elevated CO2 and O3 on soil amino sugar from wheat straw decomposition in a meadow brown soil of Northeast China. In 19th World Congress of Soil Science, 29-32.
188	Ding, X. L. & Han, X. Z. Effects of long-term fertilization on contents and distribution of microbial residues within aggregate structures of a clay soil. Biology and Fertility of Soils 50, 549-554, doi:10.1007/s00374-013-0867-6 (2014).
189	Ding, X. L., Zhang, B., Zhang, X. D., Yang, X. M. & Zhang, X. P. Effects of tillage and crop rotation on soil microbial residues in a rainfed agroecosystem of northeast China. Soil & Tillage Research 114, 43-49, doi:10.1016/j.still.2011.03.008 (2011).
190	Li, N. et al. Fungi contribute more than bacteria to soil organic matter through necromass accumulation under different agricultural practices during the early pedogenesis of a Mollisol. 67, 51-58 (2015).
191	Xudong et al. Gas chromatographic determination of muramic acid, glucosamine, mannosamine, and galactosamine in soils. 28, 1201-1206 (1996).
192	Ding, X. L., Liang, C., Zhang, B., Yuan, Y. R. & Han, X. Z. Higher rates of manure application lead to greater accumulation of both fungal and bacterial residues in macroaggregates of a clay soil. Soil Biology & Biochemistry 84, 137-146, doi:10.1016/j.soilbio.2015.02.015 (2015).
193	Wichern, J., Wichern, F. & Joergensen, R. G. J. G. Impact of salinity on soil microbial communities and the decomposition of maize in acidic soils. 137, 100-108 (2006).
194	Zhu, X., Liang, C., Masters, M., Kantola, I. B. & Delucia, E. H. J. G. C. B. B. The impacts of four potential bioenergy crops on soil carbon dynamics as shown by biomarker analyses and DRIFT spectroscopy. (2018).
195	Bai, Z., Bode, S., Huygens, D., Zhang, X. D. & Boeckx, P. Kinetics of amino sugar formation from organic residues of different quality. Soil Biology & Biochemistry 57, 814-821, doi:10.1016/j.soilbio.2012.08.006 (2013).
196	Zhang, X., Amelung, W., Yuan, Y., Samson-Liebig, S. & Zech, W. J. A. S. E. Land-use effects on amino sugars in particle size fractions of an Argiudoll. 11, 271-275 (1999).
197	Ding, X. L., Han, X. Z. & Zhang, X. D. Long-term impacts of manure, straw, and fertilizer on amino sugars in a silty clay loam soil under temperate conditions. Biology and Fertility of Soils 49, 949-954, doi:10.1007/s00374-012-0768-0 (2013).
198	Khalid et al. Microbial biomass, fungal and bacterial residues, and their relationships to the soil organic matter C/N/P/S ratios. (2016).
199	Sun, H. et al. Microbial communities and residues in robinia- and poplar-based alley-cropping systems under organic and integrated management. 92, 35-46 (2018).
200	Lixia, Z., Yufang, S., Shiqing, L. J. A. o. A. & ence, S. Microbial residues were increased by film mulching with manure amendment in a semiarid agroecosystem. 65, 03650340.03652018.01486031- (2018).
201	Zhang, B., Yang, X., Drury, C. F. & Zhang, X. J. S. S. S. o. A. J. A Mid-Infrared Spectroscopy Method to Determine the Glucosamine, Galactosamine, and Muramic Acid Concentrations in Soil Hydrolysates. 77, 842-849 (2013).
202	Ding, X. L., Zhang, B., Lu, X. X., Wang, J. K. & Horwath, W. R. Parent material and conifer biome influence microbial residue accumulation in forest soils. Soil Biology & Biochemistry 107, 1-9, doi:10.1016/j.soilbio.2016.12.020 (2017).
203	Shao, P. et al. Reforestation accelerates soil organic carbon accumulation: Evidence from microbial biomarkers. (2019).
204	A, H. S. et al. Soil microbial community and microbial residues respond positively to minimum tillage under organic farming in Southern Germany - ScienceDirect. 108, 16-24 (2016).
205	Liang, C. et al. Soil microbial residue storage linked to soil legacy under biofuel cropping systems in southern Wisconsin, USA. 57, 939-942 (2013).
206	Zhang, B., Chao, L., He, H., Zhang, X. & Hauke, S. J. P. O. Variations in Soil Microbial Communities and Residues Along an Altitude Gradient on the Northern Slope of Changbai Mountain, China. 8, e66184 (2013).
207	Ding, X., Zhang, B., Wei, Z., He, H. & Filley, T. R. Conversion of grassland into cropland affects microbial residue carbon retention in both surface and subsurface soils of a temperate agroecosystem. Biology and Fertility of Soils 56, 137-143, doi:10.1007/s00374-019-01400-8 (2020).
208	Chen, J., Ji, C., Fang, J., He, H. & Zhu, B. Dynamics of microbial residues control the responses of mineral-associated soil organic carbon to N addition in two temperate forests. Science of the Total Environment 748, doi:10.1016/j.scitotenv.2020.141318 (2020).
209	Bae, H. & Ulusoy, S. Global well-posedness for nonlinear nonlocal cauchy problems arising in elasticity. Electronic Journal of Differential Equations (2017).
210	Zhou, T., Jiao, K., Qin, S. & Lyu, D. The impact of cover crop shoot decomposition on soil microorganisms in an apple orchard in northeast China. Saudi Journal of Biological Sciences 26, 1936-1942, doi:10.1016/j.sjbs.2019.07.004 (2019).
211	Chen, X. et al. Land use and mineral fertilization influence soil microbial biomass and residues: A case study of a Chinese Mollisol. European Journal of Soil Biology 100, doi:10.1016/j.ejsobi.2020.103216 (2020).
212	Siebers, N. et al. Origin and Alteration of Organic Matter in Termite Mounds from Different Feeding Guilds of the Amazon Rainforests. Plos One 10, doi:10.1371/journal.pone.0123790 (2015).
213	Solomon, D., Fritzsche, F., Tekalign, M., Lehmann, J. & Zech, W. Soil organic matter composition in the subhumid Ethiopian highlands as influenced by deforestation and agricultural management. Soil Science Society of America Journal 66, 68-82 (2002).
214	Liang, C. & Balser, T. C. Warming and nitrogen deposition lessen microbial residue contribution to soil carbon pool. Nature Communications 3, doi:10.1038/ncomms2224 (2012).
215	Chen, X. et al. Effect of nitrogen fertilization on the fate of rice residue-C in paddy soil depending on depth: C-13 amino sugar analysis. Biology and Fertility of Soils 54, 523-531, doi:10.1007/s00374-018-1278-5 (2018).

## Sheet: List 4
ID	Reference
1	Ahmed, M. A., Banfield, C. C., Sanaullah, M., Gunina, A. & Dippold, M. A. Utilisation of mucilage C by microbial communities under drought. Biology and Fertility of Soils 54, 83-94(2018)
2	Ai, C., Liang, G., Sun, J., Wang, X. & Zhou, W. Responses of extracellular enzyme activities and microbial community in both the rhizosphere and bulk soil to long-term fertilization practices in a fluvo-aquic soil. Geoderma 173, 330-338(2012)
3	Ai, Z. M., Zhang, J. Y., Liu, H. F., Xue, S. & Liu, G. B. Influence of slope aspect on the microbial properties of rhizospheric and non-rhizospheric soils on the Loess Plateau,China. Solid Earth 9, 1157-1168(2018)
4	Aira, M., McNamara, N. P., Piearce, T. G. & Dominguez, J. Microbial communities of Lumbricus terrestris L. middens: structure, activity, and changes through time in relation to earthworm presence. Journal of Soils and Sediments 9, 54-61(2009)
5	Alagele, S. M., Anderson, S. H., Udawatta, R. P., Veum, K. S. & Rankoth, L. M. Long-term perennial management and cropping effects on soil microbial biomass for claypan watersheds. Agronomy Journal 112, 815-827(2020)
6	Ali, R. S., Poll, C. & Kandeler, E. Dynamics of soil respiration and microbial communities:Interactive controls of temperature and substrate quality. Soil Biology & Biochemistry 127,60-70(2018)
7	Ali, W. et al. The effects of organic and inorganic phosphorus amendments on the biochemical attributes and active microbial population of agriculture podzols following silage corn cultivation in boreal climate. Scientific Reports 9 (2019)
8	Amoakwah, E. et al. Biochar amendment impacts on microbial community structures and biological and enzyme activities in a weathered tropical sandy loam. Applied Soil Ecology 172 (2022).
9	Ascher, J. et al. Are humus forms, mesofauna and microflora in subalpine forest soils sensitive to thermal conditions? Biology and Fertility of Soils 48, 709-725(2012).
10	Badagliacca, G. et al. Long-term effects of contrasting tillage systems on soil C and N pools and on main microbial groups differ by crop sequence. Soil & Tillage Research 211(2021).
11	Bai, Y., Zha, X. & Chen, S. Effects of the vegetation restoration years on soil microbial community composition and biomass in degraded lands in Changting County, China. Journal of Forestry Research 31, 1295-1308(2020).
12	Bai, Y. et al. Effects of exogenous microorganisms on seedling growth and soil microbial community of casuarina equisetifolia. Chinese Journal of Applied Ecology 32, 2939-2948 (2021).
13	Bai, Z., Ma, Q., Wu, X., Zhang, Y. & Yu, W. Temperature sensitivity of a PLFA-distinguishable microbial community differs between varying and constant temperature regimes. Geoderma 308, 54-59 (2017).
14	Balasooriya, W. K., Huygens, D., Rajapaksha, R. M. C. P. & Boeckx, P. Effect of rice variety and fertilizer type on the active microbial community structure in tropical paddy fields in Sri Lanka. Geoderma 265, 87-95 (2016).
15	Banfield, C. C., Dippold, M. A., Pausch, J., Hoang, D. T. T. & Kuzyakov, Y. Biopore history determines the microbial community composition in subsoil hotspots. Biology and Fertility of Soils 53, 573-588 (2017).
16	Baniulyte, D., Favila, E. & Kelly, J. J. Shifts in microbial community composition following surface application of dredged river sediments. Microbial Ecology 57, 160-169 (2009).
17	Banuelos, G. S., Arroyo, I. S., Dangi, S. R. & Zambrano, M. C. Continued selenium biofortification of carrots and broccoli grown in soils once amended with Se-enriched S. pinnata. Frontiers in Plant Science 7 (2016).
18	Barin, M., Aliasgharzad, N., Olsson, P. A. & Rasouli-Sadaghiani, M. Salinity-induced differences in soil microbial communities around the hypersaline Lake Urmia. Soil Research 53, 494-504 (2015).
19	Bartling, J., Esperschuetz, J., Wilke, B.-M. & Schloter, M. ETBE (ethyl tert butyl ether) and TAME (tert amyl methyl ether) affect microbial community structure and function in soils. Journal of Hazardous Materials 187, 488-494 (2011).
20	Bastida, F., Algora, C., Hernandez, T. & Garcia, C. Feasibility of a cell separation-proteomic based method for soils with different edaphic properties and microbial biomass. Soil Biology & Biochemistry 45, 136-138 (2012).
21	Bastida, F. et al. The effects of struvite and sewage sludge on plant yield and the microbial community of a semiarid Mediterranean soil. Geoderma 337, 1051-1057 (2019).
22	Bastida, F., Kandeler, E., Hernandez, T. & Garcia, C. Long-term effect of municipal solid waste amendment on microbial abundance and humus-associated enzyme activities under semiarid conditions. Microbial Ecology 55, 651-661 (2008).
23	Bastida, F. et al. Application of fresh and composted organic wastes modifies structure, size and activity of soil microbial community under semiarid climate. Applied Soil Ecology 40, 318-329 (2008).
24	Bastida, F. et al. Can the labile carbon contribute to carbon immobilization in semiarid soils? Priming effects and microbial community dynamics. Soil Biology & Biochemistry 57, 892-902 (2013).
25	Baumann, K. et al. Biological soil crusts as key player in biogeochemical P cycling during pedogenesis of sandy substrate. Geoderma 338, 145-158 (2019).
26	Berry, T. D., Filley, T. R., Clavijo, A. P., Gray, M. B. & Turco, R. Degradation and microbial uptake of C-60 fullerols in contrasting agricultural soils. Environmental Science & Technology 51, 1387-1394 (2017).
27	Bhardwaj, Y., Sharma, M. P., Pandey, J. & Dubey, S. K. Variations in microbial community in a tropical dry deciduous forest across the season and topographical gradient assessed through signature fatty acid biomarkers. Ecological Research 35, 139-153 (2020).
28	Bhattacharjya, S., Adhikari, T., Sahu, A. & Patra, A. K. Ecotoxicological effect of TiO2 nano particles on different soil enzymes and microbial community. Ecotoxicology 30, 719-732 (2021).
29	Bhople, P. et al. Microbial necromass formation, enzyme activities and community structure in two alpine elevation gradients with different bedrock types. Geoderma 386 (2021).
30	Bi, J., Zhang, N., Liang, Y., Yang, H. & Ma, K. Interactive effects of water and nitrogen addition on soil microbial communities in a semiarid steppe. Journal of Plant Ecology 5, 320-329 (2012).
31	Bian, T. et al. The variation of soil phosphorus fractions and microbial community composition under consecutive cucumber cropping in a greenhouse. Horticulturae 8 (2022).
32	Bibi, Z., Ding, W., Jilani, G., Khan, N. U. & Saleem, H. Organic and mineral fertilizers sway the nitrogen availability to plants via microbial diversity - A long-term impact. Pakistan Journal of Botany 51, 1517-1522 (2019).
33	Bischoff, N. et al. Land-use change under different climatic conditions: Consequences for organic matter and microbial communities in Siberian steppe soils. Agriculture Ecosystems & Environment 235, 253-264 (2016).
34	Bolscher, T., Wadso, L., Borjesson, G. & Herrmann, A. M. Differences in substrate use efficiency: impacts of microbial community composition, land use management, and substrate complexity. Biology and Fertility of Soils 52, 547-559 (2016).
35	Bolta, S. V., Mihelic, R., Lobnik, F. & Lestan, D. Microbial community structure during composting with and without mass inocula. Compost Science & Utilization 11, 6-15 (2003).
36	Borchers, N., Hannam, J. & Pawlett, M. Microbial community composition of translocated ancient woodland soil: a case study. Restoration Ecology 30 (2022).
37	Borjesson, G., Menichetti, L., Thornton, B., Campbell, C. D. & Katterer, T. Seasonal dynamics of the soil microbial community: assimilation of old and young carbon sources in a long-term field experiment as revealed by natural C-13 abundance. European Journal of Soil Science 67, 79-89 (2016).
38	Buckeridge, K. M., Banerjee, S., Siciliano, S. D. & Grogan, P. The seasonal pattern of soil microbial community structure in mesic low arctic tundra. Soil Biology & Biochemistry 65, 338-347 (2013).
39	Cai, M. et al. Characteristics of soil microbial community structure with different plantation ages in larch forest in Taiyue Mountain of Shanxi Province, northern China. Journal of Beijing Forestry University 44, 86-93 (2022).
40	Cai, M. et al. How elemental stoichiometric ratios in microorganisms respond to thinning management in Larix principis-rupprechtti Mayr. Plantations of the Warm Temperate Zone in China. Forests 12 (2021).
41	Cai, X. et al. Shift in soil microbial communities along similar to 160 years of natural vegetation restoration on the Loess Plateau of China. Applied Soil Ecology 173 (2022).
42	Cao, X. et al. Alternate wetting-drying enhances soil nitrogen availability by altering organic nitrogen partitioning in rice-microbe system. Geoderma 424 (2022).
43	Chang, C.H., Szlavecz, K. & Buyer, J. S. Amynthas agrestis invasion increases microbial biomass in Mid-Atlantic deciduous forests. Soil Biology & Biochemistry 114, 189-199 (2017).
44	Chang, E.H., Chen, C.P., Tian, G. & Chiu, C.Y. Replacement of natural hardwood forest with planted bamboo and cedar in a humid subtropical mountain affects soil microbial community. Applied Soil Ecology 124, 146-154 (2018).
45	Chang, E.H., Chen, T.H., Tian, G. & Chiu, C.Y. The effect of altitudinal gradient on soil microbial community activity and structure in moso bamboo plantations. Applied Soil Ecology 98, 213-220 (2016).
46	Chang, E.H., Chen, T.H., Tian, G.l., Hsu, C.K. & Chiu, C.Y. Effect of 40 and 80 Years of conifer regrowth on soil microbial activities and community structure in subtropical low mountain forests. Forests 7 (2016).
47	Chang, E.H. & Chiu, C.Y. Changes in soil microbial community structure and activity in a cedar plantation invaded by moso bamboo. Applied Soil Ecology 91, 1-7 (2015).
48	Chang, E.H., Tian, G. & Chiu, C.Y. The effect of re-planting trees on soil microbial communities in a wildfire-induced subalpine grassland. Forests 8 (2017).
49	Chang, E.H., Tian, G. & Chiu, C.Y. Soil microbial communities in natural and managed cloud montane forests. Forests 8 (2017).
50	Chang, J. et al. Effects of grazing intensity on soil organic matter and microorganisms in the Zoige alpine meadow. Acta Prataculturae Sinica 27, 22-31 (2018).
51	Chatterjee, A., Ingram, L. J., Vance, G. F. & Stahl, P. D. Soil processes and microbial community structures in 45-and 135-year-old lodgepole pine stands. Canadian Journal of Forest Research 39, 2263-2271 (2009).
52	Chaudhary, D. R., Gautam, R. K., Ghosh, A., Chikara, J. & Jha, B. Effect of nitrogen management on soil microbial community and enzymatic activities in Jatropha curcas L. Plantation. Clean-Soil Air Water 43, 1058-1065 (2015).
53	Chaudhary, D. R., Kim, J. & Kang, H. Influences of different halophyte vegetation on soil microbial community at temperate salt marsh. Microbial Ecology 75, 729-738 (2018).
54	Chaudhary, D. R., Rathore, A. P. & Jha, B. Effects of seawater irrigation on soil microbial community structure and physiological function. International Journal of Environmental Science and Technology 13, 2199-2208, doi:10.1007/s13762-016-1047-7 (2016).
55	Chaudhary, D. R., Rathore, A. P., Kumar, R. & Jha, B. Spatial and halophyte-associated microbial communities in intertidal coastal region of India. International Journal of Phytoremediation 19, 478-489 (2017).
56	Chavarria, D. N. et al. Effect of cover crops on microbial community structure and related enzyme activities and macronutrient availability. European Journal of Soil Biology 76, 74-82 (2016).
57	Chen, D. et al. Tree girdling affects the soil microbial community by modifying resource availability in two subtropical plantations. Applied Soil Ecology 53, 108-115 (2012).
58	Chen, F. et al. Soil microbial community structure and function responses to successive planting of Eucalyptus. Journal of Environmental Sciences 25, 2102-2111 (2013).
59	Chen, Y. et al. Large amounts of easily decomposable carbon stored in subtropical forest subsoil are associated with r-strategy-dominated soil microbes. Soil Biology & Biochemistry 95, 233-242 (2016).
60	Chu, H. et al. Effects of forest conversion on soil microbial community structure. Chinese Journal of Applied and Environmental Biology 25, 23-28 (2019).
61	Cong, P. et al. Effects and analysis of straw returning on subsoil microbial community structure in black soil. Transactions of the Chinese Society of Agricultural Engineering 36, 109-118 (2020).
62	Cordova Kreylos, A. L. & Scow, K. M. Effects of ciprofloxacin on salt marsh sediment microbial communities. Isme Journal 1, 585-595 (2007).
63	Cozzolino, V., Di Meo, V., Monda, H., Spaccini, R. & Piccolo, A. The molecular characteristics of compost affect plant growth, arbuscular mycorrhizal fungi, and soil microbial community composition. Biology and Fertility of Soils 52, 15-29 (2016).
64	Cui, H.j. et al. Soil microbial community composition and its driving factors in alpine grasslands along a mountain elevational gradient. Journal of Mountain Science 13, 1013-1023 (2016).
65	Dangi, S. R., Tirado Corbala, R., Cabrera, J. A., Wang, D. & Gerik, J. Soil biotic and abiotic responses to dimethyl disulfide spot drip fumigation in established grape vines. Soil Science Society of America Journal 78, 520-530 (2014).
66	Daquiado, A. R., Lee, Y. B. et al. Microbial community structure of paddy soil under long-term fertilizer treatment using phospholipid fatty acid (PLFA) analysis. Korean Journal of Soil Science & Fertilizer 46, 474-481 (2013).
67	Deng, Y. et al. Effects of liming on rhizosphere soil microbial communities of dominant plants in fallowed red soil under simulated nitrogen deposition. Acta Pedologica Sinica 56, 1449-1458 (2019).
68	Dhandapani, S., Ritz, K., Evers, S. & Sjogersten, S. Environmental impacts as affected by different oil palm cropping systems in tropical peatlands. Agriculture Ecosystems & Environment 276, 8-20 (2019).
69	Di Rauso Simeone, G., Mueller, M., Felgentreu, C. & Glaser, B. Soil microbial biomass and community composition as affected by cover crop diversity in a short-term field experiment on a podzolized Stagnosol-Cambisol. Journal of Plant Nutrition and Soil Science 183, 539-549 (2020).
70	Diaz-Ravina, M., Baath, E., Martin, A. & Carballas, T. Microbial community structure in forest soils treated with a fire retardant. Biology and Fertility of Soils 42, 465-471 (2006).
71	Ding, G. C., Wang, X. H., Yang, Q. F., Lin, Q. X. & Huang, Z. Q. Effects of tree species transition on soil microbial community composition and functions in subtropical China.The journal of applied ecology 28, 3751-3758 (2017).
72	Dominchin, M. F., Verdenelli, R. A., Aoki, A. & Manuel Meriles, J. Soil microbiological and biochemical changes as a consequence of land management and water erosion in a semiarid environment. Archives of Agronomy and Soil Science 66, 763-777 (2020).
73	Dominchin, M. F., Verdenelli, R. A., Berger, M. G., Aoki, A. & Meriles, J. M. Impact of N-fertilization and peanut shell biochar on soil microbial community structure and enzyme activities in a Typic Haplustoll under different management practices. European Journal of Soil Biology 104 (2021).
74	Dong, W. Y. et al. Responses of soil microbial communities and enzyme activities to nitrogen and phosphorus additions in Chinese fir plantations of subtropical China. Biogeosciences 12, 5537-5546 (2015).
75	Dong, X. et al. Effects of land use on soil microbial community structure and diversity in the Yellow River floodplain. Journal of Plant Ecology 16 (2023).
76	Du, Y. X. et al. Soil microflora characteristics under different vegetation patches in a desert steppe of Ning-xia, Northwest China. Ying yong sheng tai xue bao = The journal of applied ecology 30, 3057-3065 (2019).
77	Dungait, J. A. J. et al. Variable responses of the soil microbial biomass to trace concentrations of 13C-labelled glucose, using 13C-PLFA analysis. European Journal of Soil Science 62, 117-126 (2011).
78	Dungait, J. A. J. et al. The variable response of soil microorganisms to trace concentrations of low molecular weight organic substrates of increasing complexity. Soil Biology & Biochemistry 64, 57-64 (2013).
79	Ee, R. et al. Chania multitudinisentens gen. nov., sp nov., an N-acyl-homoserine-lactone-producing bacterium in the family Enterobacteriaceae isolated from landfill site soil. International Journal of Systematic and Evolutionary Microbiology 66, 2297-2304 (2016).
80	Eo, J., Park, K.C. & Kim, M.-H. Plant-specific effects of sunn hemp (Crotalaria juncea) and sudex (Sorghum bicolor x Sorghum bicolor var. sudanense) on the abundance and composition of soil microbial community. Agriculture Ecosystems & Environment 213, 86-93 (2015).
81	Fan, Q., Yang, Y., Geng, Y., Wu, Y. & Niu, Z. Biochemical composition and function of subalpine shrubland and meadow soil microbiomes in the Qilian Mountains, Qinghai-Tibetan plateau, China. Peerj 10 (2022).
82	Fanin, N., Haettenschwiler, S., Schimann, H. & Fromin, N. Interactive effects of C, N and P fertilization on soil microbial community structure and function in an Amazonian rain forest. Functional Ecology 29, 140-150 (2015).
83	Feng, M. et al. Effects of foliar iron fertilizer on growth,soil nutrients and microbial diversity of cabbage in karst area. Soil and Fertilizer Sciences in China, 220-226 (2020).
84	Feng, X., Simpson, A. J., Schlesinger, W. H. & Simpson, M. J. Altered microbial community structure and organic matter composition under elevated CO2 and N fertilization in the duke forest. Global Change Biology 16, 2104-2116 (2010).
85	Feng, X. & Simpson, M. J. Temperature and substrate controls on microbial phospholipid fatty acid composition during incubation of grassland soils contrasting in organic matter quality. Soil Biology & Biochemistry 41, 804-812 (2009).
86	Ferre, C., Zechmeister Boltenstern, S., Comolli, R., Andersson, M. & Seufert, G. Soil microbial community structure in a rice paddy field and its relationships to CH4 and N2O fluxes. Nutrient Cycling in Agroecosystems 93, 35-50 (2012).
87	Fierer, N., Schimel, J. P. & Holden, P. A. Variations in microbial community composition through two soil depth profiles. Soil Biology & Biochemistry 35, 167-176 (2003).
88	Ford, H., Rousk, J., Garbutt, A., Jones, L. & Jones, D. L. Grazing effects on microbial community composition, growth and nutrient cycling in salt marsh and sand dune grasslands. Biology and Fertility of Soils 49, 89-98 (2013).
89	Fu, D., Wu, X., Qiu, Q., Duan, C. & Jones, D. L. Seasonal variations in soil microbial communities under different land restoration types in a subtropical mountains region, Southwest China. Applied Soil Ecology 153 (2020).
90	Fu, G. & Shen, Z. Grazing alters soil microbial community in alpine grasslands of Northern Tibet. Acta Prataculturae Sinica 26, 170-178 (2017).
91	Fuchslueger, L. et al. Drought history affects grassland plant and microbial carbon turnover during and after a subsequent drought event. Journal of Ecology 104, 1453-1465 (2016).
92	Fuller, M. E. & Manning, J. F. Evidence for differential effects of 2,4,6-trinitrotoluene and other munitions compounds on specific subpopulations of soil microbial communities. Environmental Toxicology and Chemistry 17, 2185-2195 (1998).
93	Gao, B., Yao, H., Li, Y. & Zhu, Y. Microplastic addition alters the microbial community structure and stimulates soil carbon dioxide emissions in vegetable-growing soil. Environmental Toxicology and Chemistry 40, 352-365 (2021).
94	Gao, J., Shi, Y.y., Zhou, H.-f., Ren, X.-q. & Ji, H. Application of modified attapulgite in phthalate acid ester-contaminated soil: Effects on phthalate acid ester dissipation and the composition of soil microbial community. Environmental Science and Pollution Research 23, 15175-15182 (2016).
95	Garcia Delgado, C. et al. Influence of different agricultural management practices on soil microbial community over dissipation time of two herbicides. Science of the Total Environment 646, 1478-1488 (2019).
96	Garcia Pausas, J. & Paterson, E. Microbial community abundance and structure are determinants of soil organic matter mineralisation in the presence of labile carbon. Soil Biology & Biochemistry 43, 1705-1713 (2011).
97	Garcia Sanchez, M. et al. Implications of mycoremediated dry olive residue application and arbuscular mycorrhizal fungi inoculation on the microbial community composition and functionality in a metal-polluted soil. Journal of Environmental Management 247, 756-765 (2019).
98	Gartzia Bengoetxea, N., Gonzalez-Arias, A., Kandeler, E. & Martinez de Arano, I. Potential indicators of soil quality in temperate forest ecosystems: a case study in the Basque Country. Annals of Forest Science 66 (2009).
99	Ge, T. et al. Microbial biomass, activity, and community structure in horticultural soils under conventional and organic management strategies. European Journal of Soil Biology 58, 122-128 (2013).
100	Ge, T. et al. Rice rhizodeposition and its utilization by microbial groups depends on N fertilization. Biology and Fertility of Soils 53, 37-48 (2017).
101	Geisseler, D., Horwath, W. R. & Scow, K. M. Soil moisture and plant residue addition interact in their effect on extracellular enzyme activity. Pedobiologia 54, 71-78 (2011).
102	Gomez, J. D., Denef, K., Stewart, C. E., Zheng, J. & Cotrufo, M. F. Biochar addition rate influences soil microbial abundance and activity in temperate soils. European Journal of Soil Science 65, 28-39 (2014).
103	Gong, L. et al. Remediation effects of mixed amendment at different application levels on cadmium-contaminated farmland soil. Journal of Zhejiang University. Agriculture and Life Sciences 48, 359-368 (2022).
104	Goswami, G. et al. Diversity and functional properties of acid-tolerant bacteria isolated from tea plantation soil of Assam. 3 Biotech 7 (2017).
105	Gou, L., Cao, C., Zhang, Z., Liu, T. & Li, C. Short-term effects of tillage practices and wheat -straw returned to rice fields on topsoil microbial community structure and microbial diversity in central China. Journal of Agro-Environment Science 32, 1577-1584 (2013).
106	Guan, F. et al. Effects of straw addition on rice yield, soil carbon, nitrogen, and microbial community. Transactions of the Chinese Society of Agricultural Engineering 38, 223-230 (2022).
107	Guan, H., Fan, J., Zhang, H. & Harris, W. Comparison of drivers of soil microbial communities developed in karst ecosystems with shallow and deep soil depths. Agronomy-Basel 11 (2021).
108	Guo, J. et al. Conversion of a natural evergreen broadleaved forest into coniferous plantations in a subtropical area: effects on composition of soil microbial communities and soil respiration. Biology and Fertility of Soils 52, 799-809 (2016).
109	Guo, Z.Y., Kong, C.-H., Wang, J.-G. & Wang, Y.-F. Rhizosphere isoflavones (daidzein and genistein) levels and their relation to the microbial community structure of mono-cropped soybean soil in field and controlled conditions. Soil Biology & Biochemistry 43, 2257-2264 (2011).
110	Hallama, M. et al. Interactions between cover crops and soil microorganisms increase phosphorus availability in conservation agriculture. Plant and Soil 463, 307-328 (2021).
111	Hamer, U., Makeschin, F., An, S. & Zheng, F. Microbial activity and community structure in degraded soils on the Loess Plateau of China. Journal of Plant Nutrition and Soil Science 172, 118-126 (2009).
112	Hamer, U., MakesChin, F., Stadler, J. & Klotz, S. Soil organic matter and microbial community structure in set-aside and intensively managed arable soils in NE-Saxony, Germany. Applied Soil Ecology 40, 465-475 (2008).
113	Hamer, U., Potthast, K. & Makeschin, F. Urea fertilisation affected soil organic matter dynamics and microbial community structure in pasture soils of Southern Ecuador. Applied Soil Ecology 43, 226-233 (2009).
114	Hamer, U., Unger, M. & Makeschin, F. Impact of air-drying and rewetting on PLFA profiles of soil microbial communities. Journal of Plant Nutrition and Soil Science 170, 259-264 (2007).
115	Hammesfahr, U., Heuer, H., Manzke, B., Smalla, K. & Thiele-Bruhn, S. Impact of the antibiotic sulfadiazine and pig manure on the microbial community structure in agricultural soils. Soil Biology & Biochemistry 40, 1583-1591 (2008).
116	Hao, G. et al. Effects of pruning on soil microbial community in the Caragana microphylla -encroached grassland. Chinese Journal of Ecology 38, 3291-3297 (2019).
117	He, T. et al. Effects of girdling on soil microbial community composition in cunninghamia lanceolata and pinus massoniana plantations. Scientia Silvae Sinicae 53, 77-84 (2017).
118	He, Y. et al. Dissipation of phenanthrene and pyrene at the aerobic-anaerobic soil interface: differentiation induced by the rhizosphere of PAH-tolerant and PAH-sensitive rice (Oryza sativa L.) cultivars. Environmental Science and Pollution Research 22, 3908-3919 (2015).
119	He, Z. et al. Forest soil microbial community structure characteristics and its influencing factors at different elevations on the southern slope of Daiyun mountain. Environmental Science 43, 2802-2811 (2022).
120	Herzberger, A. J., Duncan, D. S. & Jackson, R. D. Bouncing back: Plant-associated soil microbes respond rapidly to prairie establishment. Plos One 9 (2014).
121	Hiltbrunner, D., Schulze, S., Hagedorn, F., Schmidt, M. W. I. & Zimmmermann, S. Cattle trampling alters soil properties and changes soil microbial communities in a Swiss sub-alpine pasture. Geoderma 170, 369-377 (2012).
122	Hong, P., Liu, S., Yu, H. & Hao, J. Effects of simulated nitrogen deposition on soil microbial biomass and community structure in a young plantation of Castanopsis hystrix. Journal of Shandong University. Natural Science 51, 18-28 (2016).
123	Hu, C., Guo, L. & Liu, G. Soil microbial community structure under different vegetation restoration patterns in the loess hilly area. Acta Ecologica Sinica 34, 2986-2995 (2014).
124	Hu, L. et al.Effects of different exogenous selenium on enzyme activities and microorganisms in arsenic-contaminated soil. Applied Ecology and Environmental Research (2022).
125	Hu, X., Li, X.Y., Zhao, Y., Gao, Z. & Zhao, S.-J. Changes in soil microbial community during shrub encroachment process in the Inner Mongolia grassland of northern China. Catena 202 (2021).
126	Hu, Y., Pang, S., Yang, J., Zhao, X. & Cao, J. Changes in soil microbial community structure following amendment of biosolids for seven years. Environmental Pollutants and Bioavailability 31, 24-31 (2019).
127	Huang, X. et al. Effects of potassium sources and rates on crop yields and microbial community structure in a four-year experiment in purple soil. Acta Ecologica Sinica 38, 5792-5799 (2018).
128	Huygens, D. et al. Drying-rewetting effects on N cycling in grassland soils of varying microbial community composition and management intensity in south central Chile. Applied Soil Ecology 48, 270-279 (2011).
129	Janus, L. R. et al. Elevated atmospheric CO2 alters soil microbial communities associated with trembling aspen (Populus tremuloides) roots. Microbial Ecology 50, 102-109 (2005).
130	Ji, L., Guo, X., Sun, Q. & Wang, R. Soil microbial biomass and activity in different land use types in Ningxia irrigation Area. Ecology and Environmental Sciences 29, 516-524 (2020).
131	Ji, L., Yang, Y., Yang, L. & Zhang, D. Effect of land uses on soil microbial community structures among different soil depths in northeastern China. European Journal of Soil Biology 99 (2020).
132	Jiang, Y., Xiao, J., Luo, C., Li, J. & Zhang, G. The microbial community of three mountains pingding, Changbai and Saihanwula based on the analysis of phospholipid fatty acids(PLFAs). Ecology and Environmental Sciences 23, 1272-1279 (2014).
133	Jimenez, J. J., Igual, J. M., Villar, L., Benito-Alonso, J. L. & Abadias-Ullod, J. Hierarchical drivers of soil microbial community structure variability in "Monte Perdido" Massif (Central Pyrenees). Scientific Reports 9 (2019).
134	Jindo, K. et al. Biochar influences the microbial community structure during manure composting with agricultural wastes. Science of the Total Environment 416, 476-481 (2012).
135	Jing, Y. et al. Interactive effects of soil warming, throughfall reduction, and root exclusion on soil microbial community and residues in warm-temperate oak forests. Applied Soil Ecology 142, 52-58 (2019).
136	Kao-Kniffin, J. & Zhu, B. A microbial link between elevated CO2 and methane emissions that is plant species-specific. Microbial Ecology 66, 621-629 (2013).
137	Kari, A. et al. Evaluating the combined effect of biochar and PGPR inoculants on the bacterial community in acidic sandy soil. Applied Soil Ecology 160 (2021).
138	Khan, M. N. et al. The impact of pristine and modified rice straw biochar on the emission of greenhouse gases from a red acidic soil. Environmental Research 208 (2022).
139	Koh, S. C., Bowman, J. P. & Sayler, G. S.Soluble methane monooxygenase production and trichloroethylene degradation by a type-i methanotroph, methylomonas-methanica-68-1. Applied and Environmental Microbiology 59, 960-967 (1993).
140	Kotas, P., Santruckova, H., Elster, J. & Kastovska, E. Soil microbial biomass, activity and community composition along altitudinal gradients in the High Arctic (Billefjorden, Svalbard). Biogeosciences 15, 1879-1894 (2018).
141	Kukla, J. et al. Tourist traffic significantly affects microbial communities of sandstone cave sediments in the protected landscape area "Labske Piskovce" (Czech Republic): Implications for Regulatory Measures. Sustainability 10 (2018).
142	Kumar, C. M. & Ghoshal, N. Impact of land-use change on soil microbial community composition and organic carbon content in the dry tropics. Pedosphere 27, 974-977 (2017).
143	Kuntz, M. et al. Influence of reduced tillage on earthworm and microbial communities under organic arable farming. Pedobiologia 56, 251-260 (2013).
144	Kusliene, G., Rasmussen, J., Kuzyakov, Y. & Eriksen, J. Medium-term response of microbial community to rhizodeposits of White clover and ryegrass and tracing of active processes induced by C-13 and N-15 labelled exudates. Soil Biology & Biochemistry 76, 22-33 (2014).
145	Labidi, S. et al. Fly ash-aided phytostabilisation of highly trace element polluted topsoils improves the telluric fungal biomass: A long-term field experiment. Applied Soil Ecology 85, 69-75 (2015).
146	Lambie, S. M. & Hunter, D. W. F. Microbial composition in different physical compartments of six constructed wetland systems in New Zealand. Ecological Engineering 166 (2021).
147	Lan, L. et al. Effects of naphthalene on soil microbial biomass, microbial abundance, and microbial phospholipid fatty acids in a subalpine forest of western Sichuan. Acta Ecologica Sinica 37, 7956-7964 (2017).
148	Lan, L. et al. Non-target effects of naphthalene on the soil microbial biomass and bacterial communities in the subalpine forests of western China. Scientific Reports 9 (2019).
149	Lazcano, C., Gomez Brandon, M., Revilla, P. & Dominguez, J. Short-term effects of organic and inorganic fertilizers on soil microbial community structure and function. Biology and Fertility of Soils 49, 723-733 (2013).
150	Lei, H. et al. Effects of fir (Cunninghamia Lanceolata) litter and its biochar on soil microbial community structure. Acta Pedologica Sinica 53, 790-799 (2016).
151	Lei, L. et al. Soil microbial community structure of Pinus massoniana forest under various forest management practices. Acta Ecologica Sinica 38, 5846-5856 (2018).
152	Lei, X. et al. Assessing influence of simulated canopy nitrogen deposition and understory removal on soil microbial community structure in a Cunninghamia lanceolata plantation. Biodiversity Science 26, 962-971 (2018).
153	Li, C. et al. Effects of the fumigant methyl bromide on farmland soil microbial community structure and ecological processes. Acta Ecologica Sinica 39, 989-996 (2019).
154	Li, C., Lin, L., Wan Jin, Z. & Xue Jian, H. Dynamics of soil microbial community in the process of degrading organochlorine pesticides in soil with emulsified micron Fe. Journal of Ecology and Rural Environment 33, 181-187 (2017).
155	Li, F., Guo, S., Wang, S. & Zhao, M. Changes of microbial community and activity under different electric fields during electro-bioremediation of PAH-contaminated soil. Chemosphere 254 (2020).
156	Li, H. et al. Characterization of interphase microbial community in Luzhou-flavored liquor manufacturing pits of various ages by polyphasic detection methods. Journal of Microbiology and Biotechnology 27, 130-140 (2017).
157	Li, J., Chang, C. & Yang, W. Interactions between invertebrate and microbial communities in decomposing camphor and Masson pine litter varied with seasonal rainfall. Applied Soil Ecology 169 (2022).
158	Li, J. et al. Effects of arbuscular mycorrhizal fungi on improvement of degraded landscape soil in an ionized rare earth mining area, subtropical China. Soil Science Society of America Journal 86, 275-292 (2022).
159	Li, L. et al. Effects of long-term different fertilization patterns on soil nutrients and microbial community structure of tomato in a solar greenhouse.The journal of applied ecology 33, 415-422 (2022).
160	Li, M. et al. Effects of flue gas desulfurization gypsum by-products on microbial biomass and community structure in alkaline-saline soils. Journal of Soils and Sediments 12, 1040-1053 (2012).
161	Li, M. et al. Three-year field observation of biochar-mediated changes in soil organic carbon and microbial activity. Journal of Environmental Quality 48, 717-726 (2019).
162	Li, N., Pan, F.-j., Han, X.-Z. & Zhang, B. Development of soil food web of microbes and nematodes under different agricultural practices during the early stage of pedogenesis of a Mollisol. Soil Biology & Biochemistry 98, 208-216 (2016).
163	Li, N. et al. Separation of soil microbial community structure by aggregate size to a large extent under agricultural practices during early pedogenesis of a Mollisol. Applied Soil Ecology 88, 9-20 (2015).
164	Li, N. et al. Contrasting development of soil microbial community structure under no-tilled perennial and tilled cropping during early pedogenesis of a Mollisol. Soil Biology & Biochemistry 77, 221-232 (2014).
165	Li, P., Yang, W., Zhou, B., Mao, Y. & Xing, S. Microbial characteristics of the rhizosphere of Cd-Zn-Pb contaminated soil phytoremediated by Sedum alfredii Hance. Journal of Fujian Agriculture and Forestry University. Natural Science Edition 48, 788-795 (2019).
166	Li, Q. et al. Effect of fertilization managements on soil organic carbon and microbial community structure. Chinese Journal of Eco-Agriculture 26, 1866-1875 (2018).
167	Li, Q.s. et al. Biochemical and microbial properties of rhizospheres under maize/peanut intercropping. Journal of Integrative Agriculture 15, 101-110 (2016).
168	Li, X. et al. Primary effects of extracellular enzyme activity and microbial community on carbon and nitrogen mineralization in estuarine and tidal wetlands. Applied Microbiology and Biotechnology 99, 2895-2909 (2015).
169	Li, X. et al. Characteristics of microbial community structure in rhizosphere soil of different desert plants. Acta Ecologica Sinica 38, 2855-2863 (2018).
170	Li, Y., Wang, Y., Xu, S., Hu, B. & Wang, Z.-L. Effects of mariculture and solar-salt production on sediment microbial community structure in a coastal wetland. Journal of Coastal Research 33, 573-582 (2017).
171	Li, Z. et al. Effects of straw management and nitrogen application rate on soil organic matter fractions and microbial properties in North China Plain. Journal of Soils and Sediments 19, 618-628 (2019).
172	Li, Z., Zhao, B. & Zhang, J. Effects of maize variety on rhizospheric microbe utilizing photosynthetic carbon. Acta Pedologica Sinica 53, 1286-1297 (2016).
173	Liao, M., Chen, C.L., Zeng, L.S. & Huang, C.Y. Influence of lead acetate on soil microbial biomass and community structure in two different soils with the growth of Chinese cabbage (Brassica chinensis). Chemosphere 66, 1197-1205 (2007).
174	Lin, D., Zhang, D. & McCulley Rebecca, L. Changes in soil microbial biomass and structural differentiation over 5 years in a vegetable-pasture rotation field. Acta Prataculturae Sinica 28, 22-31 (2019).
175	Lin, L., Cui, J., Chen, X. & Fang, C. Effects of reclamation on tidal flat and land use on soil microbial community. Acta Ecologica Sinica 34, 899-906 (2014).
176	Lin, Y. et al. The effect of forest marsh and fire disturbance on soil microbial in greater Xing'an mountain. Forest Research 29, 93-102 (2016).
177	Liu, C., Yuan, Y., Yang, J., Dai, X. & Wang, H. Variation in soil organic carbon mineralization and microbial community structure induced by the conversion from double rice fifields to drained fifields. Chinese Journal of Applied and Environmental Biology 21, 960-966 (2015).
178	Liu, G. et al. Soil microbial community structure and physicochemical properties in amomum tsaoko-based agroforestry systems in the Gaoligong mountains, southwest China. Sustainability 11 (2019).
179	Liu, H., Wei, T. & Wang, X. Soil microbial community structure and functional diversity in typical plantations marked by PLFA in hilly loess region. Journal of Beijing Forestry University 38, 28-35 (2016).
180	Liu, J., Sun, T., Cheng, Y. & Wang, Q. Effect of nitrogen deposition and soil nematode on soil organic carbon mineralization in a Larix gmelinii plantation. Chinese Journal of Ecology 36, 2085-2093 (2017).
181	Liu, K. et al. Response of rhizosphere microbial community in high-PAH-contaminated soil using echinacea purpurea (L.) Moench. Applied Sciences-Basel 12, (2022).
182	Liu, L.X., Xu, M., Qiu, S. & Shen, R.-C. Spatial patterns of benthic bacterial communities in a large lake. International Review of Hydrobiology 100, 97-105 (2015).
183	Liu, M., Sui, X., Hu, Y. & Feng, F. Microbial community structure and the relationship with soil carbon and nitrogen in an original Korean pine forest of Changbai Mountain, China. Bmc Microbiology 19 (2019).
184	Liu, W. et al. Litter inputs drive increases in topsoil organic carbon after scrub encroachment in an alpine grassland. Pedobiologia 85-86 (2021).
185	Liu, W. et al. Changes in growth and soil microbial communities in reciprocal grafting clones between Populus deltoides males and females exposed to water deficit conditions. Annals of Forest Science 76 (2019).
186	Liu, X. et al. Subsoiling tillage with straw incorporation improves soil microbial community characteristics in the whole cultivated layers: A one-year study. Soil & Tillage Research 215 (2022).
187	Liu, X. et al. Comparative effects of sulfuric and nitric acid rain on litter decomposition and soil microbial community in subtropical plantation of Yangtze River Delta region. Science of the Total Environment 601, 669-678 (2017).
188	Liu, X., Zhou, J., Li, W., Xu, J. & Brookes, P. C. The combined effects of urea application and simulated acid rain on soil acidification and microbial community structure. Environmental Science and Pollution Research 21, 6623-6631 (2014).
189	Liu, Y. et al. Effects of 3 salt-tolerant plants on the chemical properties and microbial community structure of coastal saline soil. Journal of Agricultural Resources and Environment 38, 28-35 (2021).
190	Liu, Y. et al. Reduced precipitation neutralizes the positive impact of soil warming on soil microbial community in a temperate oak forest. Science of the Total Environment 806 (2022).
191	Liu, Y., Yao, H. & Huang, C. Assessing the effect of air-drying and storage on microbial biomass and community structure in paddy soils. Plant and Soil 317, 213-221 (2009).
192	Liu, Z. et al. The responses of soil organic carbon mineralization and microbial communities to fresh and aged biochar soil amendments. Global Change Biology Bioenergy 11, 1408-1420 (2019).
193	Lu, W. & Zhang, H. Response of biochar induced carbon mineralization priming effects to additional nitrogen in a sandy loam soil. Applied Soil Ecology 96, 165-171 (2015).
194	Lu, X. et al. Effects of Chinese fir litter and its biochar amendment on soil microbial community structure. Acta Scientiae Circumstantiae 39, 3090-3098 (2019).
195	Luo, D., Cheng, R.-M., Liu, S., Shi, Z.-M. & Feng, Q.-H. Responses of soil microbial community composition and enzyme activities to land-use change in the eastern Tibetan Plateau, China. Forests 11 (2020).
196	Luo, L. et al. Effects of plant interspecific interaction and warming on soil microbial community in root zone soil of two dominant tree species in the subalpine coniferous forest in southwestern China. Chinese Journal of Plant Ecology 44, 875-884 (2020).
197	Lv, F., Xue, S., Wang, G. & Zhang, C. Nitrogen addition shifts the microbial community in the rhizosphere of Pinus tabuliformis in Northwestern China. Plos One 12 (2017).
198	Ma, D., Liu, M., Chen, H., Jiang, X. & Zang, S. Effects of snow cover change on soil microbial community structure in permafrost region of Great Hing'an Mountains. Acta Ecologica Sinica 40, 789-799 (2020).
199	Ma, J. et al. Phospholipid fatty acid analysis of soil microbes in typical vegetation types at different elevation on the east slope of Helan Mountain. Acta Ecologica Sinica 42, 5045-5058 (2022).
200	Ma, K. et al. Effects of intercropping on soil microbial communities after long-term potato monoculture. Acta Ecologica Sinica 36, 2987-2995 (2016).
201	Ma, S. et al. Phospholipid fatty acids fingerprint of different grassland soils in north Tibet and their relationship with chemical properties. Ecology and Environmental Sciences 26, 1480-1487 (2017).
202	Ma, X., Liu, M. & Li, Z. Changes in microbial properties and community composition in acid soils receiving wastewater from concentrated animal farming operations. Applied Soil Ecology 90, 11-17 (2015).
203	Maboreke, H. R., Bartel, V., Seiml-Buchinger, R. & Ruess, L. Micro-food web structure shapes rhizosphere microbial communities and growth in Oak. Diversity-Basel 10 (2018).
204	Maboreke, H. R. et al. Multitrophic interactions in the rhizosphere of a temperate forest tree affect plant carbon flow into the belowground food web. Soil Biology & Biochemistry 115, 526-536 (2017).
205	Mackie, K. A., Marhan, S., Ditterich, F., Schmidt, H. P. & Kandeler, E. The effects of biochar and compost amendments on copper immobilization and soil microorganisms in a temperate vineyard. Agriculture Ecosystems & Environment 201, 58-69 (2015).
206	Mallet, C. et al. Microbial population dynamics in the sediments of a eutrophic lake (Aydat, France) and characterization of some heterotrophic bacterial isolates. Microbial Ecology 48, 66-77 (2004).
207	Margesin, R., Haemmerle, M. & Tscherko, D. Microbial activity and community composition during bioremediation of diesel-oil-contaminated soil: Effects of hydrocarbon concentration, fertilizers, and incubation time. Microbial Ecology 53, 259-269 (2007).
208	Markowicz, A., Cycon, M. & Piotrowska-Seget, Z. Microbial community structure and diversity in long-term hydrocarbon and heavy metal contaminated soils. International Journal of Environmental Research 10, 321-332 (2016).
209	Masunga, R. H. et al. Nitrogen mineralization dynamics of different valuable organic amendments commonly used in agriculture. Applied Soil Ecology 101, 185-193 (2016).
210	Maxfield, P. J., Brennand, E. L., Powlson, D. S. & Evershed, R. P. Impact of land management practices on high-affinity methanotrophic bacterial populations: evidence from long-term sites at Rothamsted. European Journal of Soil Science 62, 56-68 (2011).
211	McCulley, R. L. & Burke, I. C. Microbial community composition across the Great Plains: Landscape versus regional variability. Soil Science Society of America Journal 68, 106-115 (2004).
212	Miao, Q., Yu, W., Kang, H. & Wang, J. Prolonging rotation of Chinese fir to over 25 years could maintain a better soil status in subtropical China. Forests 10 (2019).
213	Miao, Y. et al. Lower microbial carbon use efficiency reduces cellulose-derived carbon retention in soils amended with compost versus mineral fertilizers. Soil Biology & Biochemistry 156 (2021).
214	Min, W. et al. Response of soil microbial community and diversity to increasing water salinity and nitrogen fertilization rate in an arid soil. Acta Agriculturae Scandinavica Section B-Soil and Plant Science 66, 117-126 (2016).
215	Mitchell, P. J., Simpson, A. J., Soong, R. & Simpson, M. J. Shifts in microbial community and water-extractable organic matter composition with biochar amendment in a temperate forest soil. Soil Biology & Biochemistry 81, 244-254 (2015).
216	Mitter, E. K., de Freitas, R. & Germida, J. J. Microbial communities associated with barley growing in an oil sands reclamation area in Alberta, Canada. Canadian Journal of Microbiology 64, 1004-1019 (2018).
217	Moche, M., Gutknecht, J., Schulz, E., Langer, U. & Rinklebe, J. Monthly dynamics of microbial community structure and their controlling factors in three floodplain soils. Soil Biology & Biochemistry 90, 169-178 (2015).
218	Montealegre, C. M., van Kessel, C., Russelle, M. P. & Sadowsky, M. J. Changes in microbial activity and composition in a pasture ecosystem exposed to elevated atmospheric carbon dioxide. Plant and Soil 243, 197-207 (2002).
219	Moreno, J. L., Bastida, F., Sanchez-Monedero, M. A., Hernandez, T. & Garcia, C. Response of soil microbial community to a high dose of fresh Olive Mill Wastewater. Pedosphere 23, 281-289 (2013).
220	Mortimer, P. E. et al. Alder trees enhance crop productivity and soil microbial biomass in tea plantations. Applied Soil Ecology 96, 25-32 (2015).
221	Niu, G. et al. Soil microbial community responses to long-term nitrogen addition at different soil depths in a typical steppe. Applied Soil Ecology 167 (2021).
222	Niu, J., Zhou, X., Jiang, N. & Wang, Y. Characteristics of soil microbial communities under dry and wet condition in Zoige alpine wetland. Acta Ecologica Sinica 31, 474-482 (2011).
223	Nottingham, A. T., Griffiths, H., Chamberlain, P. M., Stott, A. W. & Tanner, E. V. J. Soil priming by sugar and leaf-litter substrates: A link to microbial groups. Applied Soil Ecology 42, 183-190 (2009).
224	Nowak, K. M. et al. Plant litter enhances degradation of the herbicide MCPA and increases formation of biogenic non-extractable residues in soil. Environment International 142 (2020).
225	Oburger, E. et al. Microbial decomposition of C-13- labeled phytosiderophores in the rhizosphere of wheat: Mineralization dynamics and key microbial groups involved. Soil Biology & Biochemistry 98, 196-207 (2016).
226	Okabe, A., Oike, H., Toyota, K. & Kimura, M. Comparison of phospholipid fatty acid composition in floodwater and plow layer soil during the rice cultivation period in a Japanese paddy field. Soil Science and Plant Nutrition 46, 893-904 (2000).
227	Oliveira, F. C. C. et al. Eucalypt harvest residue management influences microbial community structure and soil organic matter fractions in an afforested grassland. Soil & Tillage Research 205 (2021).
228	Omirou, M. et al. The impact of biofumigation and chemical fumigation methods on the structure and function of the soil microbial community. Microbial Ecology 61, 201-213 (2011).
229	Orts, A. et al. Production of biostimulants from okara through enzymatic hydrolysis and fermentation with Bacillus licheniformis: comparative effect on soil biological properties. Environmental Technology 40, 2073-2084 (2019).
230	Pacwa Plociniczak, M. et al. Effect of silene vulgaris and heavy metal pollution on soil microbial diversity in long-term contaminated soil. Water Air and Soil Pollution 229 (2018).
231	Pan, F., Li, Y., Chapman, S. J., Khan, S. & Yao, H. Microbial utilization of rice straw and its derived biochar in a paddy soil. Science of the Total Environment 559, 15-23 (2016).
232	Pan, F., Li, Y., Chapman, S. J. & Yao, H. Effect of rice straw application on microbial community and activity in paddy soil under different water status. Environmental Science and Pollution Research 23, 5941-5948 (2016).
233	Pan, X. et al. Effect of organic amendment and cultural practice on large patch occurrence and soil microbial community. Crop Science 57, 2263-2272 (2017).
234	Papatheodorou, E. M. et al. Differential responses of structural and functional aspects of soil microbes and nematodes to abiotic and biotic modifications of the soil environment. Applied Soil Ecology 61, 26-33 (2012).
235	Park, I., Zhang, N., Ogunyoku, T. A., Young, T. M. & Scow, K. M. Effects of triclosan and biosolids on microbial community composition in an agricultural soil. Water Environment Research 85, 2237-2242 (2013).
236	Pawlett, M. et al. The impact of zero-valent iron nanoparticles upon soil microbial communities is context dependent. Environmental Science and Pollution Research 20, 1041-1049 (2013).
237	Peng, C. et al. Effects of long term rice straw application on the microbial communities of rapeseed rhizosphere in a paddy-upland rotation system. Science of the Total Environment 557, 231-239 (2016).
238	Pereira, M. C., O'Riordan, R. & Stevens, C. Urban soil microbial community and microbial-related carbon storage are severely limited by sealing. Journal of Soils and Sediments 21, 1455-1465 (2021).
239	Pezzolla, D. et al. Influence of exogenous organic matter on prokaryotic and eukaryotic microbiota in an agricultural soil. A multidisciplinary approach. Soil Biology & Biochemistry 82, 9-20 (2015).
240	Pezzolla, D., Said Pullicino, D., Raggi, L., Albertini, E. & Gigliotti, G. Short-term variations in labile organic C and microbial biomass activity and structure after organic amendment of arable soils. Soil Science 178, 474-485 (2013).
241	Podio, N. S., Guzman, C. A. & Meriles, J. M. Microbial community structure in a silty clay loam soil after fumigation with three broad spectrum fungicides. Journal of Environmental Science and Health Part B-Pesticides Food Contaminants and Agricultural Wastes 43, 333-340 (2008).
242	Polivkova, M. et al. Diversity of root-associated microbial populations of Tamarix parviflora cultivated under various conditions. Applied Soil Ecology 125, 264-272 (2018).
243	Potthast, K., Hamer, U. & Makeschin, F. Land-use change in a tropical mountain rainforest region of southern Ecuador affects soil microorganisms and nutrient cycling. Biogeochemistry 111, 151-167 (2012).
244	Prasanna, R. et al. Cyanobacteria-based bioinoculants influence growth and yields by modulating the microbial communities favourably in the rhizospheres of maize hybrids. European Journal of Soil Biology 75, 15-23 (2016).
245	Prayogo, C., Jones, J. E., Baeyens, J. & Bending, G. D. Impact of biochar on mineralisation of C and N from soil and willow litter and its relationship with microbial community biomass and structure. Biology and Fertility of Soils 50, 695-702 (2014).
246	Qaswar, M. et al. Linkages between ecoenzymatic stoichiometry and microbial community structure under long-term fertilization in paddy soil: A case study in China. Applied Soil Ecology 161 (2021).
247	Qi, X. et al. Effect of Flaveria bidentis invasion on plant community and soil microbial community of different invaded soil. Acta Ecologica Sinica 39, 8472-8482 (2019).
248	Qin, H., Brookes, P. C. & Xu, J. Cucurbita spp. and Cucumis sativus enhance the dissipation of polychlorinated biphenyl congeners by stimulating soil microbial community development. Environmental Pollution 184, 306-312 (2014).
249	Qin, L., Jiang, M., Tian, W., Zhang, J. & Zhu, W. Effects of wetland vegetation on soil microbial composition: A case study in Tumen River Basin, Northeast China. Chinese Geographical Science 27, 239-247 (2017).
250	Qiu, L., Zhang, J. & Zhao, B. Effect of soil drought on microbial community composition and enzyme activities in the rhizosphere soils growing two wheat cultivars. Journal of Arid Land Resources and Environment 36, 116-122 (2022).
251	Rappe George, M. O. et al. Indications that long-term nitrogen loading limits carbon resources for soil microbes. Soil Biology & Biochemistry 115, 310-321 (2017).
252	Rathore, A. P., Chaudhary, D. R. & Jha, B. Seasonal patterns of microbial community structure and enzyme activities in coastal saline soils of perennial halophytes. Land Degradation & Development 28, 1779-1790 (2017).
253	Razaq, M. et al. Soil microbial community response to nitrogen and phosphorous fertilization in a temperate forest nursery. Pakistan Journal of Botany 51, 573-581 (2019).
254	Rechberger, M. V. et al. Cadmium retention and microbial response in volcanic soils along gradients of soil age and climate on the Galapagos Islands. Journal of Environmental Quality 50, 1233-1245 (2021).
255	Reinsch, S. et al. Short-term utilization of carbon by the soil microbial community under future climatic conditions in a temperate heathland. Soil Biology & Biochemistry 68, 9-19 (2014).
256	Ren, C., Liu, K., Dou, P., Li, J. & Wang, K. The changes in soil microorganisms and soil chemical properties affect the heterogeneity and stability of soil aggregates before and after grassland conversion. Agriculture-Basel 12 (2022).
257	Ren, C., Wang, J., Cheng, H., Zou, Y. & Li, Q. Effects of rubber (Hevea brasiliensis) plantations on soil phosphorus fractions and microbial community composition. Acta Ecologica Sinica 37, 7983-7993 (2017).
258	Richter, A., Schoening, I., Kahl, T., Bauhus, J. & Ruess, L. Regional environmental conditions shape microbial community structure stronger than local forest management intensity. Forest Ecology and Management 409, 250-259 (2018).
259	Rinnan, R., Michelsen, A., Baath, E. & Jonasson, S. Fifteen years of climate change manipulations alter soil microbial communities in a subarctic heath ecosystem. Global Change Biology 13, 28-39 (2007).
260	Rong, Q.l. et al. Soil microbial characteristics and yield response to partial substitution of chemical fertilizer with organic amendments in greenhouse vegetable production. Journal of Integrative Agriculture 17, 1432-1444 (2018).
261	Roosendaal, D. et al. Switchgrass ecotypes alter microbial contribution to deep-soil C. Soil 2, 185-197 (2016).
262	Salazar, A., Lennon, J. T. & Dukes, J. S. Microbial dormancy improves predictability of soil respiration at the seasonal time scale. Biogeochemistry 144, 103-116 (2019).
263	Sarto, M. V. M. et al. Soil microbial community and activity in a tropical integrated crop-livestock system. Applied Soil Ecology 145 (2020).
264	Schindlbacher, A. et al. Experimental warming effects on the microbial community of a temperate mountain forest soil. Soil Biology & Biochemistry 43, 1417-1425 (2011).
265	Sekaran, U., McCoy, C., Kumar, S. & Subramanian, S. Soil microbial community structure and enzymatic activity responses to nitrogen management and landscape positions in switchgrass (Panicum virgatum L.). Global Change Biology Bioenergy 11, 836-851 (2019).
266	Sekaran, U. et al. Responses of soil biochemical properties and microbial community structure to short and long-term no-till systems. European Journal of Soil Science 71, 1018-1033 (2020).
267	Shangguan, Y.x. et al. Lime application affects soil cadmium availability and microbial community composition in different soils. Clean-Soil Air Water 47 (2019).
268	Shao, J. et al. Effects of biochar on microbial community abundance and activity in long-term Pb and Cd contaminated soils. Journal of Agro-Environment Science 41, 66-74 (2022).
269	Shao, J. et al. Effects of biochar from different raw materials on microbial activity in heavy metal contaminated soil. Journal of Zhejiang a&f University 39, 644-652 (2022).
270	Shen, R.C., Xu, M., Chi, Y.G., Yu, S. & Wan, S.Q. Soil microbial responses to experimental warming and nitrogen addition in a temperate steppe of northern China. Pedosphere 24, 427-436 (2014).
271	Sheng, Y. et al. Effects of chlorimuron-ethyl on soil microbial community structure in soybean field.The journal of applied ecology 21, 2992-2996 (2010).
272	Shi, P., Wang, S., Jia, S. & Gao, Q. Effect of 25-year fertilization on soil microbial biomass and community structure in a continuous corn cropping system. Archives of Agronomy and Soil Science 61, 1303-1317 (2015).
273	Shuai, L., Zhou, Q., Chen, Y., Gou, X. & Zhou, R. Soil microorganism dynamics during grassland restoration in sub-humid sandy land. Acta Prataculturae Sinica 28, 11-22 (2019).
274	Shuai, Z. et al. Analysis of microbial biomass C,N and soil microbial community structure of stipa steppes using PLFA at grazing and fenced in inner Mongolia ,China. Journal of Agro-Environment Science 30, 1126-1134 (2011).
275	Si, G. et al. Changes in soil microbial community composition and organic carbon fractions in an integrated rice-crayfish farming system in subtropical China. Scientific Reports 7 (2017).
276	Smith, A. P., Marin Spiotta, E., de Graaff, M. A. & Balser, T. C. Microbial community structure varies across soil organic matter aggregate pools during tropical land cover change. Soil Biology & Biochemistry 77, 292-303 (2014).
277	Song, M., Yu, L., Jiang, Y., Korpelainen, H. & Li, C. Increasing soil age drives shifts in plant-plant interactions from positive to negative and affects primary succession dynamics in a subalpine glacier forefield. Geoderma 353, 435-448 (2019).
278	Song, Y. et al. Nitrogen additions affect litter quality and soil biochemical properties in a peatland of Northeast China. Ecological Engineering 100, 175-185 (2017).
279	Steenwerth, K. L. et al. Soil morphology, depth and grapevine root frequency influence microbial communities in a Pinot noir vineyard. Soil Biology & Biochemistry 40, 1330-1340 (2008).
280	Stefanowicz, A. M., Stanek, M., Nobis, M. & Zubek, S. Species-specific effects of plant invasions on activity, biomass, and composition of soil microbial communities. Biology and Fertility of Soils 52, 841-852 (2016).
281	Stromberger, M. E., Keith, A. M. & Schmidt, O. Distinct microbial and faunal communities and translocated carbon in Lumbricus terrestris drilospheres. Soil Biology & Biochemistry 46, 155-162 (2012).
282	Sulowicz, S., Cycon, M. & Piotrowska-Seget, Z. Non-target impact of fungicide tetraconazole on microbial communities in soils with different agricultural management. Ecotoxicology 25, 1047-1060 (2016).
283	Sun, F. et al. Effects of fertilization and diversity of weed species on the soil microbial community. Acta Ecologica Sinica 35, 6023-6031 (2015).
284	Sun, H. et al. Microbial communities and residues in robinia- and poplar-based alley-cropping systems under organic and integrated management. Agroforestry Systems 92, 35-46 (2018).
285	Sun, H., Ma, D., Zang, S. & Wu, X. Characteristics of soil microbial community structure under different forest types of permafrost regions in the Greater Khingan Mountains. Journal of Glaciology and Geocryology 40, 1028-1036 (2018).
286	Sun, H. et al. Study on soil microbial community structure of different growth patterns in Panax ginseng. Journal of Northeast Agricultural University 47, 16-23 (2016).
287	Sun, J. et al. Comparison of soil microbe community structure between organic and conventional apple orchards. Journal of Fruit Science 30, 230-234 (2013).
288	Sun, Y. et al. Drought stress induced increase of fungi:bacteria ratio in a poplar plantation. Catena 193 (2020).
289	Sun, Y. et al. Responses of soil microbial communities to prescribed burning in two paired vegetation sites in southern China. Ecological Research 26, 669-677 (2011).
290	Szymanska, S., Plociniczak, T., Piotrowska-Seget, Z. & Hrynkiewicz, K. Endophytic and rhizosphere bacteria associated with the roots of the halophyte Salicornia europaea L. - community structure and metabolic potential. Microbiological Research 192, 37-51 (2016).
291	Tajik, S., Ayoubi, S. & Lorenz, N. Soil microbial communities affected by vegetation, topography and soil properties in a forest ecosystem. Applied Soil Ecology 149 (2020).
292	Tan, H., Yan, R., Yan, Y., Chen, B. & Xin, X. Phospholipid fatty acid analysis of soil microbial communities under different grazing intensities in meadow steppe. Acta Prataculturae Sinica 24, 115-121 (2015).
293	Tang, J., Chen, Z., Guo, A. & Qiu, Q. Characteristics of microbial community structure in the rhizosphere soil of different crops. Journal of Nuclear Agricultural Sciences 35, 2830-2840 (2021).
294	Tang, S.m., Li, S.c., Wang, Z., Zhang, Y.j. & Wang, K. Effects of grassland converted to cropland on soil microbial biomass and community from agro-pastoral ecotone in Northern China. Grassland Science 68, 36-43 (2022).
295	Teixeira, R. S. et al. Impact of fertilization on cover crops and microbial community on a bauxite-mined soil undergoing reclamation. Journal of Plant Nutrition and Soil Science 182, 515-523 (2019).
296	Thacker, S. J. & Quideau, S. A. Rhizosphere response to predicted vegetation shifts in boreal forest floors. Soil Biology & Biochemistry 154 (2021).
297	Thoms, C., Gattinger, A., Jacob, M., Thomas, F. M. & Gleixner, G. Direct and indirect effects of tree diversity drive soil microbial diversity in temperate deciduous forest. Soil Biology & Biochemistry 42, 1558-1565 (2010).
298	Tian, J. et al. Microbial response to rhizodeposition depending on water regimes in paddy soils. Soil Biology & Biochemistry 65, 195-203 (2013).
299	Tian, Q., Xia, H. & Zhou, L. Analysis of soil microbial diversity by phospholipid fatty acid method in coniferous forest and schima superba plantation in heshan, Guangdong Province. Journal of Tropical and Subtropical Botany 19, 97-104 (2011).
300	Tian, S. et al. Differences of nutrient contents in residual wheat and maize straws and their relationship with microbial community composition in fluvo-aquic soil. Soils 53, 55-63 (2021).
301	Tscherko, D., Hammesfahr, U., Marx, M. C. & Kandeler, E. Shifts in rhizosphere microbial communities and enzyme activity of Poa alpina across an alpine chronosequence. Soil Biology & Biochemistry 36, 1685-1698 (2004).
302	Unger, I. M. et al. Antibiotic effects on microbial community characteristics in soils under conservation management practices. Soil Science Society of America Journal 77, 100-112 (2013).
303	Unger, I. M., Kennedy, A. C. & Muzika, R.-M. Flooding effects on soil microbial communities. Applied Soil Ecology 42, 1-8 (2009).
304	Vallejo, V. E. et al. Effect of land management and Prosopis juliflora (Sw.) DC trees on soil microbial community and enzymatic activities in intensive silvopastoral systems of Colombia. Agriculture Ecosystems & Environment 150, 139-148 (2012).
305	Verdenelli, R. A. et al. Influence of 12-years of nps fertilization on soil quality, microbial community profile and activity under conservation agricultural management. Ciencia del suelo 36, 99-109 (2018).
306	Vryzas, Z., Papadakis, E. N., Oriakli, K., Moysiadis, T. P. & Papadopoulou-Mourkidou, E. Biotransformation of atrazine and metolachlor within soil profile and changes in microbial communities. Chemosphere 89, 1330-1338 (2012).
307	Wan, J., Guo, J., Ji, S., Ren, W. & Yang, Y. Effects of dissolved organic matter input on soil CO_2 emission and microbial community composition in a subtropical forest. Scientia Silvae Sinicae 52, 106-113 (2016).
308	Wan, X. et al. Soil C:N ratio is the major determinant of soil microbial community structure in subtropical coniferous and broadleaf forest plantations. Plant and Soil 387, 103-116 (2015).
309	Wan, X. et al. Changes of above- and belowground carbon input affected soil microbial biomass and community composition in two tree species plantations in subtropical China. Acta Ecologica Sinica 36, 3582-3590 (2016).
310	Wang, C. et al. Responses of soil microbial community to continuous experimental nitrogen additions for 13 years in a nitrogen-rich tropical forest. Soil Biology & Biochemistry 121, 103-112 (2018).
311	Wang, C. et al. Urea addition and litter manipulation alter plant community and soil microbial community composition in a Kobresia humilis meadow. European Journal of Soil Biology 70, 7-14 (2015).
312	Wang, C. et al. Fire alters vegetation and soil microbial community in alpine meadow. Land Degradation & Development 27, 1379-1390 (2016).
313	Wang, C. et al. Responses of soil microbial community structure to stand densities of Chinese fir plantations. Journal of Forest Research 24, 162-167 (2019).
314	Wang, D. et al. Effects of grassland utilization on microbial community structure in Hulunbuir grassland. Pratacultural Science 39, 421-430 (2022).
315	Wang, F., Jiang, Y., Li, C. & Sun, B. Changes of soil microbial communities in Chao soil under different climate conditions. Soils 46, 290-296 (2014).
316	Wang, F., Lei, C., Jiang, Y., Chen, C. & Sun, B. Response of microbial community to arsenic contamination in two major type of paddy soils in the middle and lower reaches of the Yangtse River. China Environmental Science 34, 2931-2941 (2014).
317	Wang, F., Yuan, T., Gu, S. & Wang, Z. Effects of organic and inorganic slow-release compound fertilizers on microbial biomass carbon and nitrogen, and microbial community structure in soil. Acta Ecologica Sinica 36, 2044-2051 (2016).
318	Wang, F., Yuan, T., Gu, S.k. & Wang, Z.y. Effects of organic and inorganic slow-release compound fertilizer on different soils microbial community structure. Huanjing kexue 36, 1461-1467 (2015).
319	Wang, H. et al. Soil microbial community composition rather than litter quality is linked with soil organic carbon chemical composition in plantations in subtropical China. Journal of Soils and Sediments 15, 1094-1103 (2015).
320	Wang, H.W., Xu, M., Cai, X.Y., Feng, T. & Xu, W.L. Application of spent mushroom substrate suppresses Fusarium wilt in cucumber and alters the composition of the microbial community of the cucumber rhizosphere. European Journal of Soil Biology 101 (2020).
321	Wang, J., Chapman, S. J. & Yao, H. Incorporation of C-13-labelled rice rhizodeposition into soil microbial communities under different fertilizer applications. Applied Soil Ecology 101, 11-19 (2016).
322	Wang, J. et al. Dynamic changes in microbial communities during the bioremediation of herbicide (chlorimuron-ethyl and atrazine) contaminated soils by combined degrading bacteria. Plos One 13 (2018).
323	Wang, J., Pang, B. & Yu, Y. Soil microbial community characteristics and indicator function in coal gangue mountains. Journal of Arid Land Resources and Environment 31, 140-144 (2017).
324	Wang, L., Zhao, G., Sun, Y., Yang, Y. & Zhou, H. Effects of thinning on microbial community structure in the organic horizon of Chinese pine plantations in badaling, Beijing, China. Forests 10 (2019).
325	Wang, M., Qu, L., Ma, K., Li, G. & Yang, X. Response of soil microbial community composition to vegetation types. Acta Ecologica Sinica 34, 6640-6654 (2014).
326	Wang, M. et al. The diversity and composition of soil microbial community differ in three typical wetland types of the Sanjiang Plain, northeastern China. Sustainability 14 (2022).
327	Wang, M., Xue, J., Horswell, J., Kimberley, M. O. & Huang, Z. Long-term biosolids application alters the composition of soil microbial groups and nutrient status in a pine plantation. Biology and Fertility of Soils 53, 799-809 (2017).
328	Wang, M.C. et al. Impacts of methamidophos on the biochemical, catabolic, and genetic characteristics of soil microbial communities. Soil Biology & Biochemistry 40, 778-788 (2008).
329	Wang, N., Weng, Y., Yang, G., Di, X. & Quan, X. Effects of fire disturbanceon soil microbial community of larix gmelinii forest. Journal of North-East Forestry University 48, 21-28 (2020).
330	Wang, P., Kong, C., Sun, B. & Xu, X. Allantoin-induced changes of microbial diversity and community in rice soil. Plant and Soil 332, 357-368 (2010).
331	Wang, Q., He, T., Wang, S. & Liu, L. Carbon input manipulation affects soil respiration and microbial community composition in a subtropical coniferous forest. Agricultural and Forest Meteorology 178, 152-160 (2013).
332	Wang, Q., Wang, Y., Wang, S., He, T. & Liu, L. Fresh carbon and nitrogen inputs alter organic carbon mineralization and microbial community in forest deep soil layers. Soil Biology & Biochemistry 72, 145-151 (2014).
333	Wang, Q., Zeng, Z. & Zhong, M. Soil moisture alters the response of soil organic carbon mineralization to litter addition. Ecosystems 19, 450-460 (2016).
334	Wang, R. et al. Sensitivities to nitrogen and water addition vary among microbial groups within soil aggregates in a semiarid grassland. Biology and Fertility of Soils 53, 129-140 (2017).
335	Wang, S. et al. Soil microbial community based on PLFA profiles in an age sequence of pomegranate plantation in the middle yellow river floodplain. Diversity-Basel 13 (2021).
336	Wang, T., Wu, Y., Li, Z. & Sha, X. Potential impact of active substances in non-thermal discharge plasma process on microbial community structures and enzymatic activities in uncontaminated soil. Journal of Hazardous Materials 393 (2020).
337	Wang, W., Zhao, Q., Zhao, X., Zeng, D. & Ai, G. Effects of litter manipulation on soil microbial community structure in a pinus sylvestris var. mongolica plantation. Chinese Journal of Ecology 34, 2605-2612 (2015).
338	Wang, W.H. et al. Effects of long-term fertilization regimes on microbial biomass, community structure and activity in a paddy soil.Huanjing kexue 39, 430-437 (2018).
339	Wang, W.X., Shi, Z.M., Luo, D., Liu, S.R. & Lu, L.H. Characteristics of soil microbial biomass and community composition in three types of plantations in southern subtropical area of China.The journal of applied ecology 24, 1784-1792 (2013).
340	Wang, X., Ma, K., Wang, Z., Li, Y. & Wei, C. Effects of no-tillage, mulching and organic fertilization on soil microbial composition in winter wheat field. Chinese Journal of Eco-Agriculture 27, 267-276 (2019).
341	Wang, Y., Li, C. & Ma, J. Effects of desert reclamation on soil microbial community and microbial diversity. Journal of Desert Research 37, 514-522 (2017).
342	Wang, Y., Zhang, Y., Li, Q., Zhang, F. & Wan, F. Comparative study on the microbial community structure in different depth of rhizosphere soil in Flaveria bidentis invasion region. Journal of Agricultural University of Hebei 39, 35-42 (2016).
343	Wang, Y., Zhong, Q., Xu, C., Zhang, Z. & Cheng, D. Effect of adding a combination of nitrogen and phosphorus on fine root morphology and soil microbes of Machilus pauhoi seedling. Acta Ecologica Sinica 38, 2271-2278 (2018).
344	Wang, Y.m. et al. Soil microbiome-induced changes in the priming effects of C-13-labelled substrates from rice residues. Science of the Total Environment 726 (2020).
345	Wasilkowski, D. et al. Changes in enzyme activities and microbial community structure in heavy metal-contaminated soil under in situ aided phytostabilization. Clean-Soil Air Water 42, 1618-1625 (2014).
346	Wei, A., Wei, T., Liu, H. & Wang, S. PLFA analysis of soil microorganism under Robinia pseudoacacia and Pinus tabuliformis plantation in loess area. Journal of Beijing Forestry University 41, 88-98 (2019).
347	Wei, J. et al. Rhizosphere effect of Scirpus triqueter on soil microbial structure during phytoremediation of diesel-contaminated wetland. Environmental Technology 35, 514-520 (2014).
348	Wei, Z., Wang, J. J., Fultz, L. M., White, P. & Jeong, C. Application of biochar in estrogen hormone-contaminated and manure-affected soils: Impact on soil respiration, microbial community and enzyme activity. Chemosphere 270 (2021).
349	Wei, Z. et al. Potential use of biochar and rhamnolipid biosurfactant for remediation of crude oil-contaminated coastal wetland soil: Ecotoxicity assessment. Chemosphere 253 (2020).
350	White, P. A. & Rice, C. W. Tillage effects on microbial and carbon dynamics during plant residue decomposition. Soil Science Society of America Journal 73, 138-145 (2009).
351	White, P. M., Potter, T. L. & Strickland, T. C. Pressurized liquid extraction of soil microbial phospholipid and neutral lipid fatty acids. Journal of Agricultural and Food Chemistry 57, 7171-7177 (2009).
352	Williams, R. J., Hallgren, S. W. & Wilson, G. W. T. Frequency of prescribed burning in an upland oak forest determines soil and litter properties and alters the soil microbial community. Forest Ecology and Management 265, 241-247 (2012).
353	Wu, H. et al. Effects of the soil microbial community structure to changes in precipitation in the south subtropical monsoon forest. Ecology and Environmental Sciences 25, 583-590 (2016).
354	Wu, H. et al. Effects of vegetation coverage and seasonal change on soil microbial biomass and community structure in the dry-hot valley region. Journal of Mountain Science 15, 1546-1558 (2018).
355	Wu, X., Xu, J., Dong, F., Liu, X. & Zheng, Y. Responses of soil microbial community to different concentration of fomesafen. Journal of Hazardous Materials 273, 155-164 (2014).
356	Wu, X.h. et al. Impact of fluxapyroxad on the microbial community structure and functional diversity in the silty-loam soil. Journal of Integrative Agriculture 14, 114-124 (2015).
357	Wu, Y. T. et al. Relationships between soil microorganisms, plant communities, and soil characteristics in Chinese subtropical forests. Ecosystems 15, 624-636 (2012).
358	Xi, N., Chu, C. & Bloor, J. M. G. Plant drought resistance is mediated by soil microbial community structure and soil-plant feedbacks in a savanna tree species. Environmental and Experimental Botany 155, 695-701 (2018).
359	Xiang, J. et al. Effects of phosphorus application on soil nutrients and soil microbial community in rhizosphere of Fargesia under drought stress. Acta Ecologica Sinica 41, 9422-9431 (2021).
360	Xiang, Y., Cheng, M., Huang, Y., An, S. & Darboux, F. Changes in soil microbial community and its effect on carbon sequestration following afforestation on the Loess Plateau, China. International Journal of Environmental Research and Public Health 14 (2017).
361	Xiao, L., Liu, G., Li, P. & Xue, S. Elevated CO2 and nitrogen addition have minimal influence on the rhizospheric effects of Bothriochloa ischaemum. Scientific Reports 7 (2017).
362	Xiao, L., Liu, G., Li, P. & Xue, S. Direct and indirect effects of elevated CO2 and nitrogen addition on soil microbial communities in the rhizosphere of Bothriochloa ischaemum. Journal of Soils and Sediments 19, 3679-3687 (2019).
363	Xie, H. et al. Tetrabromobisphenol A alters soil microbial community via selective antibacterial activity. Ecotoxicology and Environmental Safety 164, 597-603 (2018).
364	Xiong, Q. et al. Warming and nitrogen deposition are interactive in shaping surface soil microbial communities near the alpine timberline zone on the eastern Qinghai-Tibet Plateau, southwestern China. Applied Soil Ecology 101, 72-83 (2016).
365	Xiong, X. et al. Carbon and nitrogen availability drives seasonal variation in soil microbial communities along an elevation gradient. Forests 13 (2022).
366	Xu, C., Zhang, Q. & Hou, C. Effect of exogenous antibiotics on soil microbial community structure in tea garden. Journal of Zhejiang University. Agriculture and Life Sciences 40, 75-84 (2014).
367	Xu, G. et al. Effects of exotic plantation forests on soil edaphon and organic matter fractions. Science of the Total Environment 626, 59-68 (2018).
368	Xu, J. et al. Response of the soil microbial community to imazethapyr application in a soybean field. Journal of Environmental Science and Health Part B-Pesticides Food Contaminants and Agricultural Wastes 48, 505-511 (2013).
369	Xu, J. et al. Effects of repeated applications of chlorimuron-ethyl on the soil microbial biomass, activity and microbial community in the greenhouse. Bulletin of Environmental Contamination and Toxicology 92, 175-182 (2014).
370	Xu, M. et al. The effect of tillage management on microbial functions in a maize crop at different slope positions. Geoderma 401 (2021).
371	Xu, S. et al. Effects of marsh cultivation and restoration on soil microbial communities in the Sanjiang Plain, Northeastern China. European Journal of Soil Biology 82, 81-87 (2017).
372	Xu, X.-C. et al. Straw returning plus nitrogen fertilizer affects the soil microbial community and organic carbon mineralization in karst farmland.Huanjing kexue 40, 2912-2919 (2019).
373	Xu, Y. et al. Stage-specific response of litter decomposition to N and S amendments in a subtropical forest soil. Biology and Fertility of Soils 52, 711-724 (2016).
374	Xu, Y. et al. Characterization of organic carbon in decomposing litter exposed to nitrogen and sulfur additions: Links to microbial community composition and activity. Geoderma 286, 116-124 (2017).
375	Xu, Z. et al. Effect of drainage on microbial enzyme activities and communities dependent on depth in peatland soil. Biogeochemistry 155, 323-341 (2021).
376	Xu, Z. et al. Plant functional traits determine latitudinal variations in soil microbial function: evidence from forests in China. Biogeosciences 16, 3333-3349 (2019).
377	Xu, Z. et al. The variations in soil microbial communities, enzyme activities and their relationships with soil organic matter decomposition along the northern slope of Changbai Mountain. Applied Soil Ecology 86, 19-29 (2015).
378	Xu, Z., Zhang, T., Wang, S. & Wang, Z. Soil pH and C/N ratio determines spatial variations in soil microbial communities and enzymatic activities of the agricultural ecosystems in Northeast China: Jilin Province case. Applied Soil Ecology 155 (2020).
379	Xue, D., Yao, H.Y., Ge, D.Y. & Huang, C.Y. Soil microbial community structure in diverse land use systems: A comparative study using biolog, DGGE, and PLFA analyses. Pedosphere 18, 653-663 (2008).
380	Xue, P.P., Carrillo, Y., Pino, V., Minasny, B. & McBratney, A. B. Soil properties drive microbial community structure in a large scale transect in south eastern Australia. Scientific Reports 8 (2018).
381	Xue, Z., He, X. & Zuo, Y. Community composition and catabolic functional diversity of soil microbes affected by Hedysarum scoparium in arid desert regions of northwest China. Arid Land Research and Management 34, 152-170 (2020).
382	Yan, H., Huang, Y., Jiang, Y. & Zhao, T. Seasonal variation of PLFA during soil mineralization under two kinds of shrub lands in mountainous area of southern Ningxia,Northwest China. Acta Scientiae Circumstantiae 34, 2111-2120 (2014).
383	Yan, J. et al. Effects of rhizosphere soil microorganisms and soil nutrients on competitiveness of Bidens pilosa with different native plants. Biodiversity Science 24, 1381-1389 (2016).
384	Yanardag, I. H. et al. Native soil organic matter conditions the response of microbial communities to organic inputs with different stability. Geoderma 295, 1-9 (2017).
385	Yang, B., Pang, X., Hu, B., Bao, W. & Tian, G. Does thinning-induced gap size result in altered soil microbial community in pine plantation in eastern Tibetan Plateau? Ecology and Evolution 7, 2986-2993 (2017).
386	Yang, D. et al. Evolution of soil morphology and properties after land-use change from paddy field to orchard farm. Journal of Agro-Environment Science 37, 1184-1192 (2018).
387	Yang, D., Zhang, M., Zhang, P. & Yang, Y. Evolution of soil in microbiology after reclamation of paddy into orchard. Acta Pedologica Sinica 55, 182-193 (2018).
388	Yang, F. et al. Functional soil organic matter fractions, microbial community, and enzyme activities in a mollisol under 35 years manure and mineral fertilization. Journal of Soil Science and Plant Nutrition 19, 430-439 (2019).
389	Yang, H. et al. Influences of polycyclic aromatic hydrocarbons (PAHs) on soil microbial community composition with or without Vegetation. Journal of Environmental Science and Health Part a-Toxic/Hazardous Substances & Environmental Engineering 42, 65-72 (2007).
390	Yang, J., Chen, X., Zhao, B. & Zhang, J. Effects of different soil textures on decomposition of straw and its microbial mechanism. Soils 47, 1085-1091 (2015).
391	Yang, L. et al. Short-term effects of nitrification inhibitor and straw on aquic brown soil carbon and nitrogen mineralization and microbial community structure. Soil and Fertilizer Sciences in China, 86-91 (2017).
392	Yang, M. et al. Excess copper promotes catabolic activity of gram-positive bacteria and resistance of gram-negative bacteria but inhibits fungal community in soil. Environmental Science and Pollution Research 29, 22602-22612 (2022).
393	Yang, M., Yang, D. & Yu, X. Soil microbial communities and enzyme activities in sea-buckthorn (Hippophae rhamnoides) plantation at different ages. Plos One 13 (2018).
394	Yang, N., Ji, L., Salahuddin, Yang, Y. & Yang, L. The influence of tree species on soil properties and microbial communities following afforestation of abandoned land in northeast China. European Journal of Soil Biology 85, 73-78 (2018).
395	Yang, T. et al. Rhizosphere microbial communities and organic acids secreted by aluminum-tolerant and aluminum-sensitive soybean in acid soil. Biology and Fertility of Soils 48, 97-108 (2012).
396	Yang, W., Jeelani, N., Cai, A., Cheng, X. & An, S. Coastal reclamation alters soil microbial communities following different land use patterns in the Eastern coastal zone of China. Scientific Reports 11 (2021).
397	Yang, W., Jeelani, N., Leng, X., Cheng, X. & An, S. Spartina alterniflora invasion alters soil microbial community composition and microbial respiration following invasion chronosequence in a coastal wetland of China. Scientific Reports 6 (2016).
398	Yang, W., Li, P., Rensing, C. & Nie, S. a. Changes in metal availability and improvements in microbial properties after phytoextraction of a Cd, Zn and Pb contaminated soil. Bulletin of Environmental Contamination and Toxicology 101, 624-630 (2018).
399	Yang, W. et al. Seawall construction alters soil carbon and nitrogen dynamics and soil microbial biomass in an invasive Spartina alterniflora salt marsh in eastern China. Applied Soil Ecology 110, 1-11 (2017).
400	Yang, X., Wang, C., Zi, H. & Liu, M. Soil microbial community structure characteristics in artififi cial grassland with different cultivation years in the headwater region of Three Rivers, China. Chinese Journal of Applied and Environmental Biology 21, 341-349 (2015).
401	Yang, Y., Geng, Y., Zhou, H., Zhao, G. & Wang, L. Effects of gaps in the forest canopy on soil microbial communities and enzyme activity in a Chinese pine forest. Pedobiologia 61, 51-60 (2017).
402	Ye, J., He, L. P., Li, D. B., Yu, M. F. & Wu, J. S. Effect of land consolidation on soil microbial community diversity.The journal of applied ecology 27, 1265-1270 (2016).
403	Yengwe, J., Gebremikael, M. T., Buchan, D., Lungu, O. & De Neve, S. Effects of Faidherbia albida canopy and leaf litter on soil microbial communities and nitrogen mineralization in selected Zambian soils. Agroforestry Systems 92, 349-363 (2018).
404	Yu, H. et al. Short- and long-term warming alters soil microbial community and relates to soil traits. Applied Soil Ecology 131, 22-28 (2018).
405	Yu, X. et al. Effect of soil layer and plant-soil interaction on soil microbial diversity and function after canopy gap disturbance. Forests 9 (2018).
406	Yu, Y. et al. Soil salinity changes the temperature sensitivity of soil carbon dioxide and nitrous oxide emissions. Catena 195 (2020).
407	Yu, Y. et al. Effects of different plastic film mulching treatments on soil microbial communities and enzyme activities in the Weibei drylands of the Loess Plateau. Journal of Agro-Environment Science 39, 2578-2586 (2020).
408	Yuan, Y., Li, J. & Yao, L. Soil microbial community and physicochemical properties together drive soil organic carbon in Cunninghamia lanceolata plantations of different stand ages. Peerj 10 (2022).
409	Yue, L. et al. Soil chemical properties and microbial community structure at different succession stages of temperate forest in Changbai Mountains. Chinese Journal of Ecology 34, 2590-2597 (2015).
410	Zeglin, L. H. & Myrold, D. D. Fate of decomposed fungal cell wall material in organic horizons of old-growth douglas-fir forest soils. Soil Science Society of America Journal 77, 489-500 (2013).
411	Zeng, Q.p. et al. Effects of different altitudes on soil microbial PLFA and enzyme activity in two kinds of forests.Huanjing kexue 36, 4667-4675 (2015).
412	Zhai, J. et al. Assessing the effects of salinity and inundation on halophytes litter breakdown in Yellow River Delta wetland. Ecological Indicators 115 (2020).
413	Zhang, C., Liu, G., Xue, S. & Wang, G. Changes in rhizospheric microbial community structure and function during the natural recovery of abandoned cropland on the Loess Plateau, China. Ecological Engineering 75, 161-171 (2015).
414	Zhang, C. et al. Effects of rhizosphere interactions of grass interspecies on the soil microbial properties during the natural succession in the Loess Plateau. European Journal of Soil Biology 85, 79-88 (2018).
415	Zhang, C., Liu, X., Dong, F., Xu, J. & Zheng, Y. The effect of imazethapyr on soil microbes in soybean fields in northeast China. Chemistry and Ecology 26, 173-182 (2010).
416	Zhang, C. et al. Soil microbial communities response to herbicide 2,4-dichlorophenoxyacetic acid butyl ester. European Journal of Soil Biology 46, 175-180 (2010).
417	Zhang, C. et al. Contrasting effects of ammonium and nitrate additions on the biomass of soil microbial communities and enzyme activities in subtropical China. Biogeosciences 14, 4815-4827 (2017).
418	Zhang, G. et al. Shifts of soil microbial community composition along a short-term invasion chronosequence of Spartina alterniflora in a Chinese estuary. Science of the Total Environment 657, 222-233 (2019).
419	Zhang, G., Cai, Q., Bai, W. & Liang, W. Effects of maize cropping patterns on microbial properties in cinnamon soil. Chinese Journal of Ecology 37, 2663-2671 (2018).
420	Zhang, G. et al. Relationship between soil microbial community structure and micro-ecological environmental factors in Xiaolinghe estuarine wetland of Liaodong Bay. Chinese Journal of Ecology 39, 2283-2291 (2020).
421	Zhang, H. et al. Temporal responses of microorganisms and native organic carbon mineralization to C-13-glucose addition in a sandy loam soil with long-term fertilization. European Journal of Soil Biology 74, 16-22 (2016).
422	Zhang, H., Ding, W., Yu, H. & He, X. Linking organic carbon accumulation to microbial community dynamics in a sandy loam soil: result of 20 years compost and inorganic fertilizers repeated application experiment. Biology and Fertility of Soils 51, 137-150 (2015).
423	Zhang, H., Lu, M. & Xie, J. Effect of Dicranopteris dichotoma on soil microbial community structure in red soil erosion area. Acta Ecologica Sinica 38, 1639-1649 (2018).
424	Zhang, J. et al. Effects of different planting patterns on soil microbial community, yield and quality of flue-cured tobacco leaves. Transactions of the Chinese Society of Agricultural Engineering 28, 93-102 (2012).
425	Zhang, L., Hu, D., Yang, J., Zhang, W. & Xiao, W. Effects of organic fertilizer on paddy soil microorganism under aerobic conditions. Journal of Northwest A & F University. Natural Science Edition 46, 55-62 (2018).
426	Zhang, N. et al. Effects of land-use patterns on soil microbial community. Acat Agriculturae Boreali-Occidentalis Sinica 24, 111-118 (2015).
427	Zhang, R. & Yu, Y. Differences of soil microbial diversity and community composition between reclaimed woodland and grassland in coal waste pile and their influencing factors. Chinese Journal of Ecology 37, 1662-1668 (2018).
428	Zhang, T. et al. Survival of escherichia coli O157:H7 in soils from Jiangsu Province, China. Plos One 8 (2013).
429	Zhang, W. et al. Effect of tetraconazole application on the soil microbial community. Environmental Science and Pollution Research 21, 8323-8332 (2014).
430	Zhang, X. et al. Synergic degradation of diesel by Scirpus triqueter and its endophytic bacteria. Environmental Science and Pollution Research 21, 8198-8205 (2014).
431	Zhang, X., Xu, M. & Shi, F. Impact of typical agricultural land use on the characteristics of soil microbial communities in the Nyingchi region of southeastern Tibet. Journal of Agro-Environment Science 39, 331-342 (2020).
432	Zhang, Y. et al. PLFA fingerprint of red paddy soils as affected by fertilization pattern and groundwater table. Journal of Ecology and Rural Environment 33, 533-538 (2017).
433	Zhang, Y. et al. Characteristics of soil microbial community structure of three plantations in a karst region. Guihaia 42, 938-950 (2022).
434	Zhao, H. et al. Optimal K Management Improved Potato Yield and Soil Microbial Community Structure. Sustainability 14, doi:10.3390/su14116579 (2022).
435	Zhao, J. et al. Effects of warming on soil microbial communities of a subtropical monsoon evergreen broad-leaved forest in southern China. Ecology and Environmental Sciences 28, 881-889 (2019).
436	Zhao, P. et al. Effect of different altitudes on soil microbial biomass and community structure of Pinus taiwanensis forest in mid-subtropical zone. Acta Ecologica Sinica 39, 2215-2225 (2019).
437	Zhao, Q. et al. Asymmetric effects of litter removal and litter addition on the structure and function of soil microbial communities in a managed pine forest. Plant and Soil 414, 81-93 (2017).
438	Zhao, S. et al. Changes in soil microbial community, enzyme activities and organic matter fractions under long-term straw return in north-central China. Agriculture Ecosystems & Environment 216, 82-88 (2016).
439	Zhen, B. A. I., Ming, Z., Ying, Y. A. N., Lichen, Z. & Xudong, Z. Effect of long-term fertilization of nitrogen, phosphorus and organic fertilizer on PLFA in Chinese arable mollisol. Journal of Zhejiang University. Agriculture and Life Sciences 34, 73-80 (2008).
440	Zheng, H. et al. Effects of litter quality diminish and effects of vegetation type develop during litter decomposition of two shrub species in an alpine treeline ecotone. Ecosystems 24, 197-210 (2021).
441	Zheng, J. et al. Soil microbial community of mangrove forests and its responses to the invasion of Spartina alterniflora in the Minjiang River Estuary. Acta Ecologica Sinica 37, 7293-7303 (2017).
442	Zheng, Y. et al. Seasonal variation of soil microbial community structure in castanopsis Carlesii Natural Forest and Orange Orchard. Ecology and Environmental Sciences 28, 1991-1998 (2019).
443	Zhong, W. et al. The effects of mineral fertilizer and organic manure on soil microbial community and diversity. Plant and Soil 326, 511-522 (2010).
444	Zhou, B., Kong, C.H., Li, Y.H., Wang, P. & Xu, X.H. Crabgrass (Digitaria sanguinalis) allelochemicals that interfere with crop growth and the soil microbial community. Journal of Agricultural and Food Chemistry 61, 5310-5317 (2013).
445	Zhou, G., Zhang, J., Chen, L., Zhang, C. & Yu, Z. Temperature and straw quality regulate the microbial phospholipid fatty acid composition associated with straw decomposition. Pedosphere 26, 386-398 (2016).
446	Zhou, J. et al. Effects of bacterial-feeding nematodes on soil microbial activity and the microbial community in oil-contaminated soil. Journal of Environmental Management 234, 424-430 (2019).
447	Zhou, Y. et al. Effects of different fertilizing patterns on farmland soil fertility in arid region in Ningxia. Acat Agriculturae Boreali-Occidentalis Sinica 28, 1428-1436 (2019).
448	Zhou, Y. et al. Effects of fungal endophyte infection on soil properties and microbial communities in the host grass habitat. Chinese Journal of Plant Ecology 38, 54-61 (2014).
449	Zi, H., Xiang, Z., Wang, G., Ade, L. & Wang, C. Profile of soil microbial community under different stand types in Qinghai Province. Scientia Silvae Sinicae 53, 21-32 (2017).
450	Zosso, C. U. et al. Whole-soil warming decreases abundance and modifies the community structure of microorganisms in the subsoil but not in surface soil. Soil 7, 477-494 (2021).
451	Zuo, Y.L., He, X.L., Wang, S.J. & Zhao, L.L. Characteristics of soil microbial community structure in the rhizospheric soil of ammopiptanthus mongolicus by phospholipid fatty acid (PLFA).Huanjing kexue 37, 2705-2713 (2016).
452	Du Wei et al. Nitrogen addition decreases soil respiration without Changing the temperature sensitivity in a semiarid grassland. Journal of Resources and Ecology 11, 129-139 (2020).

## Sheet: 1_TP
ID	TP	Ecosystem type	ABSlat	Elevation	MAT	MAP	PET	NDVI	Sand	Silt	Clay
1	0.77185	Forest	69.8	60	-14	140	320	0.128653	42.7551	36.2449	21
2	1.91743	Forest	69.8	60	-14	140	320	0.128653	42.7551	36.2449	21
3	0.76487	Forest	69.8	60	-14	140	320	0.128653	42.7551	36.2449	21
4	0.63833	Forest	69.8	60	-14	140	320	0.128653	42.7551	36.2449	21
5	0.65416	Forest	69.8	60	-14	140	320	0.128653	42.7551	36.2449	21
6	0.8822	Forest	69.8	60	-14	140	320	0.128653	42.7551	36.2449	21
7	0.766	Forest	69.8	60	-14	140	320	0.128653	42.7551	36.2449	21
8	0.58466	Forest	69.8	60	-14	140	320	0.128653	42.7551	36.2449	21
9	0.63874	Forest	69.8	60	-14	140	320	0.128653	42.7551	36.2449	21
10	0.62021	Forest	69.8	60	-14	140	320	0.128653	42.7551	36.2449	21
11	0.69759	Forest	69.8	60	-14	140	320	0.128653	42.7551	36.2449	21
12	0.75725	Forest	69.8	60	-14	140	320	0.128653	42.7551	36.2449	21
13	0.99	Grassland	68.6333	715	-11	224	480	-0.067796	36.6875	43.3875	19.925
14	0.8	Forest	68.63	692	-11.2	224	474	-0.067796	37.414	42.3439	20.242
15	0.6	Forest	68.63	692	-11.2	224	474	-0.067796	37.414	42.3439	20.242
16	1.1193	Forest	68.4167	591	-2	1000	449	0.0715799	47.0807	40.9193	12
17	0.8734	Forest	68.4167	591	-2	1000	449	0.0715799	47.0807	40.9193	12
18	1.3225	Forest	68.4167	591	-2	1000	449	0.0715799	47.0807	40.9193	12
19	1.2	Forest	68.4167	591	-5	260	438	0.0715799	47.0807	40.913	12.0062
20	1.1682	Forest	68.35	1118	-5	904.5	437	0.0715799	47.275	36.725	16
21	0.9216	Forest	68.35	1118	-5	904.5	437	0.0715799	47.275	36.725	16
22	1.1939	Forest	68.35	1118	-5	904.5	437	0.0715799	47.275	36.725	16
23	1	Forest	68.35	1021	-2.5	809	442	0.0715799	46.4605	38.0395	15.5
24	0.96	Wetland	68.35	393	0.05	310	561	0.0795477	48.3931	42.6069	9
25	1.238	Wetland	68.35	393	0.05	310	561	0.0795477	48.3931	42.6069	9
26	1.127	Wetland	68.35	393	0.05	310	561	0.0795477	48.3931	42.6069	9
27	0.762	Wetland	68.35	393	0.05	310	561	0.0795477	48.3931	42.6069	9
28	1.117	Wetland	68.35	393	0.05	310	561	0.0795477	48.3931	42.6069	9
29	1.151	Wetland	68.35	393	0.05	310	561	0.0795477	48.3931	42.6069	9
30	0.581	Wetland	68.35	393	0.05	310	561	0.0795477	48.3931	42.6069	9
31	0.581	Wetland	68.35	393	0.05	310	561	0.0795477	48.3931	42.6069	9
32	0.605	Wetland	68.35	393	0.05	310	561	0.0795477	48.3931	42.6069	9
33	0.678	Wetland	68.35	393	0.05	310	561	0.0795477	48.3931	42.6069	9
34	0.626	Wetland	68.35	393	0.05	310	561	0.0795477	48.3931	42.6069	9
35	0.668	Wetland	68.35	393	0.05	310	561	0.0795477	48.3931	42.6069	9
36	1.1098	Wetland	68.3441	422	-2.5	809	561	0.0795477	77.7186	12.2601	10.0213
37	0.7936	Wetland	68.3441	422	-2.5	809	561	0.0795477	74.4526	16.3712	9.17623
38	1.1129	Wetland	68.3441	422	-2.5	809	561	0.0795477	75.4441	15.3605	9.1954
39	1.2	Forest	68.2833	1073	-2	1000	403	0.0795477	47.5686	38.0131	14.4183
40	1.50524	Forest	68.0644	15	-8.36667	247.2	498	0.231014	37.7059	38.5752	23.719
41	1.3882	Glacier	68.0644	15	-8.36667	247.2	531	0.220475	37.7059	38.5752	23.719
42	1.47005	Glacier	68.0644	15	-8.36667	247.2	531	0.220475	37.7059	38.5752	23.719
43	0.25646	Glacier	68.0644	15	-8.36667	247.2	531	0.220475	37.7059	38.5752	23.719
44	1.45057	Glacier	68.0644	15	-8.36667	247.2	531	0.220475	37.7059	38.5752	23.719
45	0.32391	Glacier	68.0644	15	-8.36667	247.2	531	0.220475	37.7059	38.5752	23.719
46	1.13786	Glacier	68.0644	15	-8.36667	247.2	531	0.220475	37.7059	38.5752	23.719
47	1.44083	Glacier	68.0644	15	-8.36667	247.2	531	0.220475	37.7059	38.5752	23.719
48	0.44615	Glacier	68.0644	15	-8.36667	247.2	531	0.220475	37.7059	38.5752	23.719
49	0.0565	Glacier	67.6636	359	-2.00694	582.111	531	0.220475	49.6857	37.3214	12.9929
50	0.551	Forest	67.64	170	-0.7	490	511	0.192956	57.471	35.529	7
51	0.587	Forest	67.64	170	-0.7	490	511	0.192956	57.471	35.529	7
52	0.742	Forest	67.64	170	-0.7	490	511	0.192956	57.471	35.529	7
53	0.688	Forest	67.64	170	-0.7	490	511	0.192956	57.471	35.529	7
54	0.536	Forest	67.64	170	-0.7	490	511	0.192956	57.471	35.529	7
55	0.614	Forest	67.64	170	-0.7	490	511	0.192956	57.471	35.529	7
56	0.464	Forest	67.64	170	-0.7	490	511	0.192956	57.471	35.529	7
57	0.52	Forest	67.64	170	-0.7	490	511	0.192956	57.471	35.529	7
58	1.285	Forest	67.64	170	-0.7	490	511	0.192956	57.471	35.529	7
59	0.525	Forest	67.64	170	-0.7	490	511	0.192956	57.471	35.529	7
60	0.66	Forest	67.64	170	-0.7	490	511	0.192956	57.471	35.529	7
61	1.31	Forest	67.64	170	-0.7	490	511	0.192956	57.471	35.529	7
62	0.77	Forest	67.64	170	-0.7	490	511	0.192956	57.471	35.529	7
63	0.988	Forest	67.64	170	-0.7	490	511	0.192956	57.471	35.529	7
64	0.129	Forest	67.64	170	-0.7	490	511	0.192956	57.471	35.529	7
65	0.171	Forest	67.64	170	-0.7	490	511	0.192956	57.471	35.529	7
66	0.759	Forest	67.64	170	-0.7	490	511	0.192956	57.471	35.529	7
67	0.671	Forest	67.64	170	-0.7	490	511	0.192956	57.471	35.529	7
68	0.653	Forest	67.64	170	-0.7	490	511	0.192956	57.471	35.529	7
69	0.673	Forest	67.64	170	-0.7	490	511	0.192956	57.471	35.529	7
70	0.731	Forest	67.64	170	-0.7	490	511	0.192956	57.471	35.529	7
71	0.696	Forest	67.64	170	-0.7	490	511	0.192956	57.471	35.529	7
72	0.3	Forest	67.64	170	-0.7	490	511	0.192956	57.471	35.529	7
73	0.597	Forest	67.64	170	-0.7	490	511	0.192956	57.471	35.529	7
74	0.622	Forest	67.64	170	-0.7	490	511	0.192956	57.471	35.529	7
75	0.634	Forest	67.64	170	-0.7	490	511	0.192956	57.471	35.529	7
76	0.667	Forest	67.64	170	-0.7	490	511	0.192956	57.471	35.529	7
77	0.82	Forest	67.64	170	-0.7	490	511	0.192956	57.471	35.529	7
78	0.848	Forest	67.64	170	-0.7	490	511	0.192956	57.471	35.529	7
79	0.779	Forest	67.64	170	-0.7	490	511	0.192956	57.471	35.529	7
80	0.933	Forest	67.64	170	-0.7	490	511	0.192956	57.471	35.529	7
81	0.951	Forest	67.64	170	-0.7	490	511	0.192956	57.471	35.529	7
82	0.13	Forest	67.64	170	-0.7	490	511	0.192956	57.471	35.529	7
83	0.38	Forest	67.64	170	-0.7	490	511	0.192956	57.471	35.529	7
84	0.934	Forest	67.64	170	-0.7	490	511	0.192956	57.471	35.529	7
85	0.729	Forest	67.64	170	-0.7	490	511	0.192956	57.471	35.529	7
86	0.687	Forest	67.64	170	-0.7	490	511	0.192956	57.471	35.529	7
87	0.644	Forest	67.64	170	-0.7	490	511	0.192956	57.471	35.529	7
88	0.6	Forest	67.64	170	-0.7	490	511	0.192956	57.471	35.529	7
89	0.558	Forest	67.64	170	-0.7	490	511	0.192956	57.471	35.529	7
90	1.28664	Forest	66.5199	314	-7.96563	319.125	600	0.185455	40.3379	40.3448	19.3172
91	1.44814	Forest	66.5199	314	-7.96563	319.125	600	0.185455	40.3379	40.3448	19.3172
92	0.79479	Forest	66.5199	314	-7.96563	319.125	600	0.185455	40.3379	40.3448	19.3172
93	1.87228	Forest	66.5199	314	-7.96563	319.125	600	0.185455	40.3379	40.3448	19.3172
94	1.11201	Forest	66.5199	314	-7.96563	319.125	600	0.185455	40.3379	40.3448	19.3172
95	1.05927	Forest	66.5199	314	-7.96563	319.125	600	0.185455	40.3379	40.3448	19.3172
96	0.77843	Forest	66.5199	314	-7.96563	319.125	600	0.185455	40.3379	40.3448	19.3172
97	1.438	Forest	66.5199	314	-7.96563	319.125	600	0.185455	40.3379	40.3448	19.3172
98	0.90413	Forest	66.5199	314	-7.96563	319.125	600	0.185455	40.3379	40.3448	19.3172
99	0.25976	Forest	66.5199	314	-7.96563	319.125	600	0.185455	40.3379	40.3448	19.3172
100	1.28008	Forest	66.5199	314	-7.96563	319.125	600	0.185455	40.3379	40.3448	19.3172
101	0.24	Grassland	66.3666	679	-4	275	610	0.156588	37.8776	42.1973	19.9252
102	0.22	Grassland	66.3666	679	-4	275	610	0.156588	37.8776	42.1973	19.9252
103	0.09	Grassland	66.3666	679	-4	275	610	0.156588	37.8776	42.1973	19.9252
104	0.55197	Grassland	66.163	521	-7.79479	331.125	613	0.0804921	40.6207	41.4	17.9793
105	1.366	Grassland	66.163	521	-7.79479	331.125	613	0.0804921	40.6207	41.4	17.9793
106	0.85761	Grassland	66.163	521	-7.79479	331.125	613	0.0804921	40.6207	41.4	17.9793
107	0.2482	Grassland	66.163	521	-7.79479	331.125	613	0.0804921	40.6207	41.4	17.9793
108	0.8139	Grassland	66.163	521	-7.79479	331.125	613	0.0804921	40.6207	41.4	17.9793
109	0.18349	Grassland	66.163	521	-7.79479	331.125	613	0.0804921	40.6207	41.4	17.9793
110	0.916667	Forest	66.0333	422	-0.390104	548.375	588	0.0804921	52.5522	36.1493	11.2985
111	1.07795	Forest	66.0272	436	-7.81806	331.444	588	0.0804921	39.6939	40.6599	19.6463
112	0.89262	Forest	66.0272	436	-7.81806	331.444	588	0.0804921	39.6939	40.6599	19.6463
113	1.20171	Forest	66.0272	436	-7.81806	331.444	588	0.0804921	39.6939	40.6599	19.6463
114	0.4483	Forest	66.0272	436	-7.81806	331.444	588	0.0804921	39.6939	40.6599	19.6463
115	0.84702	Forest	66.0272	436	-7.81806	331.444	588	0.0804921	39.6939	40.6599	19.6463
116	0.30628	Forest	66.0272	436	-7.81806	331.444	582	0.293006	39.6939	40.6599	19.6463
117	0.1108	Forest	65.8908	110	2	575	526	0.164399	73	24	3
118	0.547581	Forest	65.083	366	3.4	735	658	0.185689	55.6187	36.9784	7.40288
119	1.1	Wetland	65.0354	611	-3.4	287	616	0.288159	43.4894	46.0496	10.461
120	0.7	Wetland	64.6174	120	-3.15	269	616	0.288159	43.6087	38.6594	17.7319
121	0.4	Forest	64.6174	120	-3.15	269	592	0.153656	43.6087	38.6594	17.7319
122	0.55	Forest	64.28	175	-9.1	371	592	0.153656	38.0654	46.972	14.9626
123	0.285	Forest	64.28	175	-9.1	371	592	0.153656	38.0654	46.972	14.9626
124	0.273	Forest	64.28	175	-9.1	371	614	0.320825	38.0654	46.972	14.9626
125	0.664	Forest	64.0761	124	2.7	660	614	0.320825	62.3053	31.3511	6.34351
126	0.66	Forest	64.0761	124	2.54635	654.75	618	0.368787	62.3053	31.3511	6.34351
127	0.654	Forest	64.0547	98	2.7	660	618	0.368787	64.1353	29.5789	6.28571
128	0.65	Forest	64.0547	98	2.6412	650.333	620	0.368787	64.1353	29.5789	6.28571
129	0.79	Forest	63.9969	68	2.7875	646.75	624	0.368787	62.3588	31.2366	6.40458
130	0.65	Forest	63.9019	39	2.87824	633.778	608	0.368787	65.8815	27.6148	6.5037
131	0.732	Forest	63.7964	10	2.7	660	608	0.368787	55.0971	31.7573	13.1456
132	0.73	Forest	63.7964	10	3.55536	612.857	615	0.368787	55.0971	31.7573	13.1456
133	0.639	Forest	63.7953	1	2.7	660	615	0.368787	55.6833	30.8833	13.4333
134	0.57	Forest	63.7953	1	3.59722	608	615	0.368787	55.6833	30.8833	13.4333
135	0.64	Forest	63.7953	1	3.59722	608	624	0.320825	55.6833	30.8833	13.4333
136	0.937	Forest	63.6681	26	2.7	660	624	0.320825	64.2677	28.7953	6.93701
137	0.94	Grassland	63.6681	26	3.51852	647.444	756	0.138072	64.2677	28.7953	6.93701
138	0.87841	Grassland	61.03	8	3.8	632	756	0.138072	55	33	12
139	2.93324	Grassland	61.03	8	3.8	632	756	0.138072	55	33	12
140	0.71577	Grassland	61.03	8	3.8	632	756	0.138072	55	33	12
141	3.28835	Grassland	61.03	8	3.8	632	756	0.138072	55	33	12
142	0.59622	Grassland	61.03	8	3.8	632	756	0.138072	55	33	12
143	3.44421	Grassland	61.03	8	3.8	632	756	0.138072	55	33	12
144	0.27929	Grassland	61.03	8	3.8	632	756	0.138072	55	33	12
145	0.31804	Grassland	61.03	8	3.8	632	756	0.138072	55	33	12
146	0.53904	Grassland	61.03	8	3.8	632	756	0.138072	55	33	12
147	3.11217	Grassland	61.03	8	3.8	632	756	0.138072	55	33	12
148	2.02556	Grassland	61.03	8	3.8	632	756	0.138072	55	33	12
149	0.22254	Grassland	61.03	8	3.8	632	756	0.138072	55	33	12
150	0.4018	Grassland	61.03	8	3.8	632	756	0.138072	55	33	12
151	0.31771	Forest	61.03	8	3.8	632	685	0.138072	55	33	12
152	0.22096	Forest	61.03	8	3.8	632	685	0.138072	55	33	12
153	1.65692	Forest	61.03	8	3.8	632	685	0.138072	55	33	12
154	0.21963	Wetland	61.03	8	3.8	632	715	0.213608	55	33	12
155	0.53683	Wetland	61.03	8	3.8	632	715	0.213608	55	33	12
156	0.26489	Wetland	61.03	8	3.8	632	715	0.213608	55	33	12
157	0.17695	Wetland	61.03	8	3.8	632	715	0.213608	55	33	12
158	0.26382	Wetland	61.03	8	3.8	632	715	0.213608	55	33	12
159	0.17695	Wetland	61.03	8	3.8	632	715	0.213608	55	33	12
160	0.08803	Wetland	61.03	8	3.8	632	715	0.213608	55	33	12
161	0.30841	Wetland	61.03	8	3.8	632	715	0.213608	55	33	12
162	0.21985	Wetland	61.03	8	3.8	632	715	0.213608	55	33	12
163	0.13	Wetland	60.7416	21	6.3	1233	715	0.213608	48.9667	36.7333	14.3
164	0.2	Wetland	60.7416	21	6.3	1233	715	0.213608	48.9667	36.7333	14.3
165	0.27	Wetland	60.7416	21	6.3	1233	715	0.213608	48.9667	36.7333	14.3
166	0.08	Wetland	60.7416	21	6.3	1233	715	0.213608	48.9667	36.7333	14.3
167	0.09	Wetland	60.7416	21	6.3	1233	715	0.213608	48.9667	36.7333	14.3
168	0.09	Wetland	60.7416	21	6.3	1233	715	0.213608	48.9667	36.7333	14.3
169	0.06	Wetland	60.7416	21	6.3	1233	715	0.213608	48.9667	36.7333	14.3
170	0.05	Wetland	60.7416	21	6.3	1233	715	0.213608	48.9667	36.7333	14.3
171	0.2	Wetland	60.7416	21	6.3	1233	715	0.213608	48.9667	36.7333	14.3
172	0.12	Wetland	60.7416	21	6.3	1233	715	0.213608	48.9667	36.7333	14.3
173	0.14	Wetland	60.7416	21	6.3	1233	715	0.213608	48.9667	36.7333	14.3
174	0.1	Wetland	60.7416	21	6.3	1233	715	0.213608	48.9667	36.7333	14.3
175	0.1	Wetland	60.7416	21	6.3	1233	715	0.213608	48.9667	36.7333	14.3
176	0.07	Wetland	60.7416	21	6.3	1233	715	0.213608	48.9667	36.7333	14.3
177	0.51	Wetland	60.6629	1	6.6	1209	715	0.213608	47.6667	27	25.3333
178	0.48	Wetland	60.6629	1	6.6	1209	715	0.213608	47.6667	27	25.3333
179	0.34	Forest	60.6629	1	6.6	1209	708	0.193839	47.6667	27	25.3333
180	0.9019	Forest	59.8848	15	4.4	628	708	0.193839	85.3	9.7	5
181	0.03179	Forest	59.8848	15	4.4	628	708	0.193839	89.3	9.5	1.2
182	0.3275	Forest	59.8848	15	4.4	628	708	0.193839	82	11.4	6.6
183	0.2199	Forest	59.8848	15	4.4	628	708	0.193839	97.5	1.4	1.1
184	0.4771	Forest	59.8848	15	4.4	628	708	0.193839	90.6	7	2.4
185	0.2266	Forest	59.8848	15	4.4	628	708	0.193839	98.4	1	0.6
186	0.2046	Forest	59.8848	15	4.4	628	708	0.193839	86.1	8.7	5.2
187	0.2465	Forest	59.8848	15	4.4	628	703	0.193839	99.1	0.2	0.7
188	0.8919	Forest	59.8667	18	4.2	563	703	0.193839	44.2043	37.1828	18.6129
189	0.7205	Forest	59.8667	18	4.2	563	703	0.193839	44.2043	37.1828	18.6129
190	0.03179	Forest	59.8667	18	4.2	563	703	0.193839	89.3	5.5	5.2
192	0.55	Forest	58.4383	21	7.4	808	737	0.244221	56.3125	29.9271	13.7604
193	1.21946	Forest	57.38	211	1.7	604	737	0.244221	39.028	41.972	19
194	0.45587	Forest	57.38	211	1.7	604	737	0.244221	39.028	41.972	19
195	0.39424	Forest	57.38	211	1.7	604	737	0.244221	39.028	41.972	19
196	2.37482	Wetland	57.38	211	1.7	604	695	0.352844	39.028	41.972	19
197	0.36	Cropland	57.3351	104	7.8	811	696	0.315013	49.5926	35.8981	14.5093
198	0.92	Cropland	57.2869	69	7.9	783	704	0.352844	50.783	35.0472	14.1698
199	0.17	Forest	57.255	100	7.8	818	788	0.214814	50.4206	34.4486	15.1308
200	0.59691	Forest	57.2	197	2.2	590	788	0.214814	90	5	5
201	0.46726	Forest	57.2	197	2.2	590	788	0.214814	90	5	5
202	0.45903	Forest	57.2	197	2.2	590	788	0.214814	90	5	5
203	0.53366	Cropland	57.2	197	2.2	590	674	0.265772	90	5	5
204	0.1	Cropland	57.1991	303	6.4	876	674	0.265772	52.2056	37.514	10.2804
205	0.23	Forest	57.1991	303	6.4	876	827	0.251724	52.2056	37.514	10.2804
206	0.54984	Forest	56.96	103	3	582	827	0.251724	45.2857	38.7143	16
207	0.39783	Forest	56.96	103	3	582	827	0.251724	45.2857	38.7143	16
208	0.84395	Forest	56.96	103	3	582	827	0.251724	45.2857	38.7143	16
209	0.89309	Forest	56.96	103	3	582	827	0.251724	45.2857	38.7143	16
210	0.24808	Forest	56.96	103	3	582	827	0.251724	45.2857	38.7143	16
211	2.32127	Forest	56.96	103	3	582	827	0.251724	45.2857	38.7143	16
212	0.86108	Cropland	56.96	103	3	582	620	0.265772	45.2857	38.7143	16
213	0.16	Cropland	56.9274	631	5.4	1004	620	0.265772	50.2826	38.3913	11.3261
214	0.28	Cropland	56.9274	631	5.4	1004	767	0.260581	50.2826	38.3913	11.3261
215	0.1395	Forest	56.54	36	8	870	786	0.176556	86.455	6.98413	6.56085
216	0.7597	Forest	56.3	234	0.9	566.5	786	0.176556	42.6321	41.8868	15.4811
217	0.6768	Forest	56.3	234	0.9	566.5	786	0.176556	42.6321	41.8868	15.4811
218	0.5589	Forest	56.3	234	0.9	566.5	786	0.176556	42.6321	41.8868	15.4811
219	0.5283	Forest	56.3	234	0.9	566.5	786	0.176556	42.6321	41.8868	15.4811
220	0.489	Forest	56.3	234	0.9	566.5	786	0.176556	42.6321	41.8868	15.4811
221	0.6942	Forest	56.3	234	0.9	566.5	786	0.176556	42.6321	41.8868	15.4811
222	0.6244	Forest	56.3	234	0.9	566.5	786	0.176556	42.6321	41.8868	15.4811
223	0.537	Forest	56.3	234	0.9	566.5	786	0.176556	42.6321	41.8868	15.4811
224	0.4934	Cropland	56.3	234	0.9	566.5	810	0.260581	42.6321	41.8868	15.4811
225	0.1054	Grassland	56.28	8	7.7	843	821	0.185672	95.4872	1.94872	2.5641
226	0.61262	Grassland	56.23	195	3	465	821	0.185672	47.8019	38.1981	14
227	0.9466	Grassland	56.23	195	3	465	821	0.185672	47.8019	38.1981	14
228	0.1992	Grassland	56.23	195	3	465	821	0.185672	47.8019	38.1981	14
229	0.12475	Grassland	56.23	195	3	465	821	0.185672	47.8019	38.1981	14
230	0.83651	Grassland	56.23	195	3	465	821	0.185672	47.8019	38.1981	14
231	0.26541	Grassland	56.23	195	3	465	821	0.185672	47.8019	38.1981	14
232	0.3861	Grassland	56.23	195	3	465	821	0.185672	47.8019	38.1981	14
233	0.21766	Cropland	56.23	195	3	465	728	0.286357	47.8019	38.1981	14
234	0.114	Cropland	56.08	115	7.3	810	728	0.286357	90	5	5
235	0.098	Cropland	56.08	115	7.3	810	728	0.286357	90	5	5
236	0.034	Artificial ecosystem	56.08	115	7.3	810	821	0.20803	90	5	5
237	0.50073	Artificial ecosystem	56.07	191	3	578	821	0.20803	46.72	37.28	16
238	0.83651	Artificial ecosystem	56.07	191	3	578	821	0.20803	46.72	37.28	16
239	0.77155	Artificial ecosystem	56.07	191	3	578	821	0.20803	46.72	37.28	16
240	0.36479	Artificial ecosystem	56.07	191	3	578	821	0.20803	46.72	37.28	16
241	0.80006	Artificial ecosystem	56.07	191	3	578	821	0.20803	46.72	37.28	16
242	0.19218	Artificial ecosystem	56.07	191	3	578	821	0.20803	46.72	37.28	16
243	0.26051	Artificial ecosystem	56.07	191	3	578	821	0.20803	46.72	37.28	16
244	0.39091	Artificial ecosystem	56.07	191	3	578	821	0.20803	46.72	37.28	16
245	0.41941	Forest	56.07	191	3	578	894	0.191513	46.72	37.28	16
246	0.6	Forest	55.9666	689	1.6	482	894	0.191513	49.0286	36.2762	14.6952
247	0.6	Cropland	55.9666	689	1.6	482	750	0.333892	49.0286	36.2762	14.6952
248	0.56489	Cropland	55.8826	44	8.3	627	750	0.333892	59.6	39.3	1.1
249	0.6208	Cropland	55.8826	44	8.3	627	754	0.242151	56.4	42.5	1.1
250	1.54	Cropland	55.81	44	8.4	1115	754	0.242151	50.451	34.1275	15.4216
251	0.82	Cropland	55.7967	73	8.4	1115	754	0.242151	49	36.049	14.951
252	0.432	Cropland	55.709	187	4.9	678	754	0.242151	40	40	20
253	0.458	Cropland	55.709	187	4.9	678	754	0.242151	40	40	20
254	0.83	Cropland	55.709	187	4.9	678	754	0.242151	40	40	20
255	0.405	Cropland	55.709	187	4.9	678	754	0.242151	40	40	20
256	0.431	Cropland	55.709	187	4.9	678	754	0.242151	40	40	20
257	0.392	Artificial ecosystem	55.709	187	4.9	678	707	0.285209	40	40	20
258	0.518	Artificial ecosystem	55.709	187	4.9	678	716	0.285209	40	40	20
259	0.425	Cropland	55.709	187	4.9	678	762	0.333892	40	40	20
260	0.54068	Cropland	55.7	17	7.7	625	762	0.333892	70	13	17
261	0.37293	Cropland	55.7	17	7.7	625	762	0.333892	67.4423	23.5577	9
262	0.37053	Grassland	55.7	17	7.7	625	829	0.241346	67.4423	23.5577	9
263	0.8791	Grassland	55.558	194	0.1	450	829	0.241346	4.5	78.5	17
264	0.7088	Grassland	55.558	194	0.1	450	829	0.241346	4.5	78.5	17
265	0.7	Cropland	55.558	194	0.1	450	831	0.241346	4.5	78.5	17
266	0.8514	Cropland	55.55	189	1.3	509.8	831	0.241346	33.9038	44.8462	21.25
267	0.6768	Cropland	55.55	189	1.3	509.8	831	0.241346	33.9038	44.8462	21.25
268	0.6637	Cropland	55.55	189	1.3	509.8	831	0.241346	33.9038	44.8462	21.25
269	0.6593	Cropland	55.55	189	1.3	509.8	831	0.241346	33.9038	44.8462	21.25
270	0.6287	Cropland	55.55	189	1.3	509.8	831	0.241346	33.9038	44.8462	21.25
271	0.9562	Cropland	55.55	189	1.3	509.8	831	0.241346	33.9038	44.8462	21.25
272	0.9387	Cropland	55.55	189	1.3	509.8	831	0.241346	33.9038	44.8462	21.25
273	0.8994	Cropland	55.55	189	1.3	509.8	831	0.241346	33.9038	44.8462	21.25
274	0.6942	Cropland	55.55	189	1.3	509.8	831	0.241346	33.9038	44.8462	21.25
275	0.6899	Cropland	55.55	189	1.3	509.8	826	0.20803	33.9038	44.8462	21.25
276	1.26921	Cropland	55.51	145	3.5	561	826	0.20803	49.6408	37.3592	13
277	1.47664	Cropland	55.51	145	3.5	561	826	0.20803	49.6408	37.3592	13
278	1.13747	Cropland	55.51	145	3.5	561	826	0.20803	49.6408	37.3592	13
279	0.82511	Cropland	55.51	145	3.5	561	826	0.20803	49.6408	37.3592	13
280	0.80873	Cropland	55.51	145	3.5	561	826	0.20803	49.6408	37.3592	13
281	1.1243	Forest	55.51	145	3.5	561	792	0.239785	49.6408	37.3592	13
282	0.73101	Forest	55.5	218	1.8	571	792	0.239785	47.1359	43.8641	9
283	0.34356	Forest	55.5	218	1.8	571	792	0.239785	47.1359	43.8641	9
284	0.38575	Cropland	55.5	218	1.8	571	659	0.294966	47.1359	43.8641	9
285	1.68	Cropland	55.0817	12	8.6	1031	653	0.353091	48.7864	34.8058	16.4078
286	1.09	Cropland	54.935	14	8.6	827	709	0.280289	43.9394	35.6263	20.4343
287	0.46	Cropland	54.93	92	8.2	701	692	0.353091	44.1667	37.9216	17.9118
288	0.43	Cropland	54.9	38	8.5	832	685	0.353091	45.5243	37.2913	17.1845
289	0.62	Forest	54.8283	93	8.1	924	675	0.298448	44.33	37.13	18.54
290	0.97939	Forest	54.8	741	-3.4	314	718	0.212049	37.5941	44.4059	18
291	0.96333	Forest	54.8	741	-3.4	314	718	0.212049	37.5941	44.4059	18
292	0.73113	Forest	54.8	741	-3.4	314	718	0.212049	37.5941	44.4059	18
293	0.73182	Forest	54.8	741	-3.4	314	718	0.212049	37.5941	44.4059	18
294	0.82131	Forest	54.8	741	-3.4	314	718	0.212049	37.5941	44.4059	18
295	0.73044	Forest	54.8	741	-3.4	314	718	0.212049	37.5941	44.4059	18
296	0.73097	Forest	54.8	741	-3.4	314	718	0.212049	37.5941	44.4059	18
297	1.00414	Forest	54.8	741	-3.4	314	718	0.212049	37.5941	44.4059	18
298	1.09155	Forest	54.8	741	-3.4	314	718	0.212049	37.5941	44.4059	18
299	1.45631	Forest	54.8	741	-3.4	314	718	0.212049	37.5941	44.4059	18
300	0.52	Cropland	54.795	147	8.1	718	708	0.360152	41.9375	39.9583	18.1042
301	0.39	Cropland	54.785	264	7.7	776	717	0.360152	42.6162	38.8687	18.5152
302	0.45	Cropland	54.6783	142	8.3	733	720	0.360152	40.7083	40.1875	19.1042
303	0.52	Cropland	54.6783	142	8.3	733	720	0.360152	40.7083	40.1875	19.1042
304	0.57	Cropland	54.5783	427	6.6	1166	647	0.282642	44.8542	37.0625	18.0833
305	0.2768	Cropland	54.5631	-2	8.26667	548	682	0.282642	58.5897	29.0641	12.3462
306	0.3018	Cropland	54.5631	-2	8.26667	548	685	0.361329	58.5897	29.0641	12.3462
307	0.74	Cropland	54.5617	288	7.2	1030	665	0.361329	43.0222	38.6	18.3778
308	0.68	Cropland	54.56	150	8.1	1023	665	0.361329	38.4592	40.5612	20.9796
309	1.65	Cropland	54.5583	177	7.5	1132	747	0.18552	39.3939	40.1818	20.4242
310	0.99	Cropland	54.5583	177	7.5	1132	747	0.18552	39.3939	40.1818	20.4242
311	0.26661	Cropland	54.53	91	6.3	629	747	0.18552	67.53	22.47	10
312	0.3985	Cropland	54.53	91	6.3	629	747	0.18552	67.53	22.47	10
313	0.4011	Cropland	54.53	91	6.3	629	747	0.18552	67.53	22.47	10
314	0.35995	Cropland	54.53	91	6.3	629	747	0.18552	67.53	22.47	10
315	0.4104	Cropland	54.53	91	6.3	629	747	0.18552	67.53	22.47	10
316	0.26891	Cropland	54.53	91	6.3	629	747	0.18552	67.53	22.47	10
317	0.26419	Cropland	54.53	91	6.3	629	875	0.19265	67.53	22.47	10
318	0.21987	Cropland	54.53	91	6.3	629	875	0.19265	67.53	22.47	10
319	0.64675	Cropland	54.5	219	3.3	553	611	0.361329	37.0404	35.9596	27
320	0.51699	Cropland	54.5	219	3.3	553	706	0.2552	37.0404	35.9596	27
321	1.19	Cropland	54.495	355	6.2	1365	870	0.18151	43.8313	38.5904	17.5783
322	1.38841	Cropland	54.477	73	8.7	1108	870	0.18151	53.6105	31.3895	15
323	0.2515	Cropland	54.4754	3	8.22083	569	870	0.18151	65.037	18.963	16
324	0.261	Cropland	54.4754	3	8.22083	569	870	0.18151	65.037	18.963	16
325	1.0959	Cropland	54.39	313	2.3	432.3	870	0.18151	38.3367	42.3673	19.2959
326	0.9082	Cropland	54.39	313	2.3	432.3	870	0.18151	38.3367	42.3673	19.2959
327	0.4161	Cropland	54.39	313	2.3	432.3	870	0.18151	38.3367	42.3673	19.2959
328	0.3235	Cropland	54.39	313	2.3	432.3	870	0.18151	38.3367	42.3673	19.2959
329	0.3192	Cropland	54.39	313	2.3	432.3	870	0.18151	38.3367	42.3673	19.2959
330	0.9213	Cropland	54.39	313	2.3	432.3	870	0.18151	38.3367	42.3673	19.2959
331	0.8732	Cropland	54.39	313	2.3	432.3	643	0.282642	38.3367	42.3673	19.2959
332	0.6113	Cropland	54.39	313	2.3	432.3	643	0.282642	38.3367	42.3673	19.2959
333	0.5938	Cropland	54.39	313	2.3	432.3	685	0.29286	38.3367	42.3673	19.2959
334	0.5632	Cropland	54.39	313	2.3	432.3	755	0.307401	38.3367	42.3673	19.2959
335	0.1286	Cropland	54.3627	3	8.275	586	755	0.307401	63.9074	16.0926	20
336	0.097	Cropland	54.3627	3	8.275	586	775	0.307401	63.9074	16.0926	20
337	0.45	Cropland	54.3467	11	8.7	915	775	0.307401	46.58	37.04	16.38
338	0.53	Cropland	54.3283	10	8.3	970	784	0.307401	48.9293	36.2727	14.798
339	1.61	Cropland	54.25	450	5.7	2053	784	0.307401	37.3	52.6	10.1
340	0.913	Cropland	54.25	450	5.7	2053	655	0.361329	43.5619	37.4286	19.0095
341	0.32	Cropland	54.2433	230	8.1	760	657	0.282642	38.5408	42	19.4592
342	0.868	Cropland	54.2	318	6.8	1943	661	0.282642	34.5	55.8	9.7
343	0.682	Forest	54.19	372	6.8	1943	843	0.184656	23	65.1	11.9
344	0.126	Forest	54.18	395	5.9	1827	843	0.184656	30.4	61.3	8.3
345	1.0392	Forest	54.18	357	1.2	453	843	0.184656	44.0918	43.9898	11.9184
346	0.8645	Forest	54.18	357	1.2	453	843	0.184656	44.0918	43.9898	11.9184
347	0.7685	Forest	54.18	357	1.2	453	843	0.184656	44.0918	43.9898	11.9184
348	0.6462	Wetland	54.18	357	1.2	453	750	0.302321	44.0918	43.9898	11.9184
349	0.5851	Wetland	54.18	357	1.2	453	750	0.302321	44.0918	43.9898	11.9184
350	0.2387	Forest	54.1704	32	8.29583	613	846	0.184656	55.4898	32.5102	12
351	0.094	Forest	54.1704	32	8.29583	613	846	0.184656	55.4898	32.5102	12
352	0.8994	Forest	54.167	356	-1.1	850	846	0.184656	4.5	78.5	17
353	1.0421	Forest	54.167	356	-1.1	850	846	0.184656	4.5	78.5	17
354	0.7539	Forest	54.167	356	-1.1	850	846	0.184656	4.5	78.5	17
355	0.7146	Forest	54.167	356	-1.1	850	846	0.184656	4.5	78.5	17
356	0.703	Forest	54.167	356	-1.1	850	846	0.184656	4.5	78.5	17
357	0.6971	Forest	54.167	356	-1.1	850	846	0.184656	4.5	78.5	17
358	0.6447	Cropland	54.167	356	-1.1	850	740	0.29286	4.5	78.5	17
359	0.6869	Cropland	54.167	356	-1.1	850	673	0.282642	4.5	78.5	17
360	1.165	Cropland	54.1578	-1	8.2	557	756	0.302321	56.3846	26.6154	17
361	1.448	Cropland	54.1576	-1	8.2	557	762	0.302321	56.1698	25.8302	18
362	0.99	Cropland	54.1417	26	9.4	683	750	0.302321	44.6327	33.4592	21.9082
363	1.59	Cropland	54.14	400	6.8	1491	762	0.302321	33.4	55.9	10.7
364	1.022	Cropland	54.1349	46	8.1	571	772	0.302321	65.2347	25.7653	9
365	2.543	Cropland	54.1316	2	8.2	568	772	0.302321	54.6465	23.3535	22
366	2.072	Cropland	54.1271	41	8.1	571	802	0.315882	60.5408	27.4592	12
367	0.1625	Cropland	54.105	-1	8.40417	615	674	0.317367	68.0204	15.9796	16
368	0.0835	Cropland	54.105	-1	8.40417	615	665	0.317367	68.0204	15.9796	16
369	1.057	Cropland	54.1011	4	8.2	522	677	0.317367	61.9896	25.0104	13
370	0.436	Cropland	54.083	2	8	685	742	0.159885	61.3367	23.6633	15
373	0.1721	Artificial ecosystem	54.0707	-2	8.4125	617	807	0.293714	65.6832	23.3168	11
374	1.0098	Grassland	54.067	14	8.3	585	815	0.293714	64.0693	23.9307	12
375	0.459	Cropland	54.01	264	7.9	1614	785	0.299302	44	46.3	9.7
376	0.78	Cropland	54	230	8.4	1220	785	0.299302	38.7	53.3	8
377	0.46	Cropland	54	221	7.9	1614	786	0.299302	40.5	49.6	9.9
378	0.86	Cropland	53.9317	20	9.5	694	786	0.299302	40.83	36.64	22.53
379	0.98	Artificial ecosystem	53.7191	17	9.5	657	748	0.159885	42.5732	36.8171	20.6098
380	1.11	Artificial ecosystem	53.6333	73	9.1	1023	707	0.317367	44.0909	40.5253	15.3838
381	0.42	Cropland	53.6067	89	9	1041	710	0.317367	47.0707	37.5657	15.3636
382	0.7292	Cropland	53.59	141	2.9	324.5	968	0.201185	38.5657	39.3636	22.0707
383	0.6156	Cropland	53.59	141	2.9	324.5	968	0.201185	38.5657	39.3636	22.0707
384	0.5414	Cropland	53.59	141	2.9	324.5	968	0.201185	38.5657	39.3636	22.0707
385	0.4082	Cropland	53.59	141	2.9	324.5	968	0.201185	38.5657	39.3636	22.0707
386	0.3947	Cropland	53.59	141	2.9	324.5	968	0.201185	38.5657	39.3636	22.0707
387	0.847	Cropland	53.59	141	2.9	324.5	968	0.201185	38.5657	39.3636	22.0707
388	0.6986	Cropland	53.59	141	2.9	324.5	968	0.201185	38.5657	39.3636	22.0707
389	0.6287	Cropland	53.59	141	2.9	324.5	968	0.201185	38.5657	39.3636	22.0707
390	0.5152	Cropland	53.59	141	2.9	324.5	968	0.201185	38.5657	39.3636	22.0707
391	0.4144	Cropland	53.59	141	2.9	324.5	968	0.201185	38.5657	39.3636	22.0707
392	1.44	Artificial ecosystem	53.5617	29	9.2	994	723	0.317367	51.2143	33.602	15.1837
393	0.68	Cropland	53.475	47	9.4	610	764	0.315839	44.3299	35.0928	20.5773
394	1.04613	Cropland	53.44	71	9.5	719	728	0.231324	48.0792	33.9208	18
395	1.05	Cropland	53.417	692	1.7	404	946	0.260019	40.0102	35.2041	24.7857
396	1.0173	Forest	53.41	230	2.7	431.5	923	0.181111	33	44.0619	22.9381
397	0.9606	Forest	53.41	230	2.7	431.5	923	0.181111	33	44.0619	22.9381
398	0.9518	Forest	53.41	230	2.7	431.5	923	0.181111	33	44.0619	22.9381
399	0.7641	Forest	53.41	230	2.7	431.5	923	0.181111	33	44.0619	22.9381
400	0.6375	Forest	53.41	230	2.7	431.5	923	0.181111	33	44.0619	22.9381
401	0.8776	Forest	53.41	230	2.7	431.5	923	0.181111	33	44.0619	22.9381
402	0.8645	Forest	53.41	230	2.7	431.5	923	0.181111	33	44.0619	22.9381
403	0.7554	Forest	53.41	230	2.7	431.5	923	0.181111	33	44.0619	22.9381
404	0.5938	Forest	53.41	230	2.7	431.5	923	0.181111	33	44.0619	22.9381
405	0.146	Cropland	53.3833	8	8	779	803	0.273156	60.4688	22.5312	17
406	0.19	Cropland	53.3094	6	9.7	882	803	0.382568	58.2651	26.1687	15.5663
407	0.26	Grassland	53.26	293	10.4	862	640	0.336519	41.6061	39.6667	18.7273
408	1.02	Cropland	53.2583	66	9.4	603	823	0.315839	41.1275	38.3333	20.5392
409	1.4	Grassland	53.25	105	8	811	785	0.265219	76.4062	17.6562	5.9375
410	0.4025	Grassland	53.217	0	6.9	811	653	0.336519	23	54	23
411	0.868	Grassland	53.19	151	9.9	1391	653	0.336519	24.4	63.7	11.9
412	0.682	Artificial ecosystem	53.19	151	9.9	1391	745	0.335406	39.5	50.3	10.2
413	0.99	Cropland	53.155	50	9.5	641	770	0.258976	32.5158	41.9368	25.5474
414	0.85	Cropland	53.155	50	9.5	641	770	0.258976	32.5158	41.9368	25.5474
415	0.975	Cropland	53.15	814	5.3	2707	601	0.382568	56.7	39	4.3
416	0.91	Cropland	53.1483	137	9.2	740	761	0.258976	40.6875	41.1146	18.1979
417	0.704	Cropland	53.14	681	6.1	3105	572	0.382568	19.7	70.4	9.9
418	0.27	Wetland	53.12	109	9.4	684	759	0.258976	44.1562	38.6875	17.1562
419	0.822	Cropland	53.1	810	2	515	924	0.220854	42.0312	31.9688	26
420	0.791	Cropland	53.1	81	8.5	567	820	0.299302	81.2812	14.7188	4
421	0.687	Cropland	53.1	81	8.5	567	820	0.299302	81.2812	14.7188	4
422	0.46	Cropland	53.1	81	8.5	567	820	0.299302	81.2812	14.7188	4
423	0.64	Grassland	53.08	260	6.1	3105	592	0.336519	36.3158	41.2632	22.4211
424	0.216242	Forest	53.0708	608	-4.8	403	765	0.249234	40.0312	40.5521	19.4167
425	0.203977	Forest	53.0708	608	-4.8	403	765	0.249234	40.0312	40.5521	19.4167
426	0.3663	Cropland	53.057	72	8.5625	554	828	0.323234	4.56667	8.57778	86.8556
427	0.2552	Cropland	53.057	72	8.5625	554	828	0.323234	4.56667	8.57778	86.8556
428	0.2449	Cropland	53.057	72	8.5625	554	828	0.323234	4.56667	8.57778	86.8556
429	0.4484	Grassland	53.0446	86	8.5	569	819	0.299302	2.8	1.75	95.45
430	0.3069	Grassland	53.0446	86	8.5	569	819	0.299302	2.8	1.75	95.45
431	0.2897	Grassland	53.0446	86	8.5	569	819	0.299302	2.8	1.75	95.45
432	1.12	Forest	53.03	329	7.3	2309	614	0.336519	25.8	64.9	9.3
433	0.31223	Cropland	52.9961	17	8.7	789	725	0.283325	75	15.9694	9.03061
434	0.31275	Cropland	52.9961	17	8.7	789	727	0.283325	75	15.9694	9.03061
435	0.26106	Forest	52.9876	12	8.7	787	834	0.335806	70.8763	17.4536	11.6701
436	0.37086	Forest	52.9876	12	8.7	787	834	0.335806	70.8763	17.4536	11.6701
437	1.73	Artificial ecosystem	52.975	111	8.7	824	790	0.318431	37.7423	44.4845	17.7732
438	1.1	Cropland	52.9567	98	8.7	826	842	0.335806	38.3505	42.1959	19.4536
439	0.3884	Cropland	52.9156	71	8.67083	616	842	0.335806	74.0638	20.9362	5
440	0.3435	Cropland	52.9156	71	8.67083	616	842	0.335806	74.0638	20.9362	5
441	1.24	Cropland	52.9133	31	9.9	637	841	0.335806	50.2737	31.3684	18.3579
442	0.3498	Cropland	52.9008	55	8.69167	598	841	0.335806	3.42857	5.95714	90.6143
443	0.2505	Cropland	52.9008	55	8.69167	598	886	0.162037	3.42857	5.95714	90.6143
444	0.2822	Cropland	52.9008	55	8.69167	598	886	0.162037	3.42857	5.95714	90.6143
445	0.65	Cropland	52.9	50	8.6	570	886	0.162037	80.9294	14.0706	5
446	0.564	Cropland	52.9	50	8.6	570	886	0.162037	80.9294	14.0706	5
447	0.4	Cropland	52.8764	544	0.64	417	886	0.162037	39	51	10
448	0.501	Cropland	52.8764	544	0.64	417	886	0.162037	22	65	13
449	0.32	Cropland	52.8764	544	0.64	417	756	0.350634	37	40	23
450	0.377	Cropland	52.8764	544	0.64	417	756	0.350634	36	44	20
451	0.421	Cropland	52.8764	544	0.64	417	756	0.350634	35	42	23
452	0.443	Cropland	52.8764	544	0.64	417	909	0.151858	19	56	25
453	0.14373	Cropland	52.8354	11	8.8	785	909	0.151858	68.84	20.25	10.91
454	0.08922	Cropland	52.8354	11	8.8	785	909	0.151858	68.84	20.25	10.91
455	0.1576	Cropland	52.8354	11	8.8	785	909	0.151858	68.84	20.25	10.91
456	0.595	Cropland	52.8	646	1	425	909	0.151858	46	26.6	27.4
457	0.567	Cropland	52.8	646	1	425	909	0.151858	44.8448	27.4274	27.7277
458	0.485	Cropland	52.8	646	1	425	909	0.151858	54.4545	24.4244	21.1211
459	0.339	Cropland	52.8	646	1	425	909	0.151858	43.7	23.3	33
460	0.298	Cropland	52.8	646	1	425	909	0.151858	24.9	65.5	9.6
461	0.288	Grassland	52.8	646	1	425	862	0.26743	20.4	48.5	31.1
462	0.258	Grassland	52.8	646	1	425	862	0.26743	44.4	24.4	31.2
463	0.218	Grassland	52.8	646	1	425	862	0.26743	26.1	63.3	10.6
464	0.204	Grassland	52.8	646	1	425	862	0.26743	56.5	36.2	7.3
465	0.276	Grassland	52.8	36	8.4	570	862	0.26743	66.8125	25.1875	8
466	0.157	Grassland	52.8	36	8.4	570	862	0.26743	66.8125	25.1875	8
467	0.816	Grassland	52.8	36	8.4	570	862	0.26743	66.8125	25.1875	8
468	0.949	Grassland	52.8	36	8.4	570	862	0.26743	66.8125	25.1875	8
469	0.446	Grassland	52.8	36	8.4	570	862	0.26743	66.8125	25.1875	8
470	1.992	Cropland	52.8	36	8.4	570	724	0.31799	66.8125	25.1875	8
471	0.776	Forest	52.8	36	8.4	570	634	0.234769	66.8125	25.1875	8
472	0.802	Wetland	52.8	36	8.4	570	857	0.335806	66.8125	25.1875	8
473	0.058	Wetland	52.8	36	8.4	570	857	0.335806	66.8125	25.1875	8
474	0.92	Forest	52.7717	102	9.1	716	742	0.350634	46.2421	33.4316	20.3263
475	0.78	Forest	52.7267	252	7.7	1234	742	0.350634	44.8421	39.3789	15.7789
476	0.639	Cropland	52.7	48	8.8	573	747	0.350634	85.9896	11.0104	3
477	0.549	Cropland	52.7	48	8.8	573	747	0.350634	85.9896	11.0104	3
478	0.5153	Cropland	52.667	353	3.1	449	948	0.231638	36.3021	40.6979	23
479	0.64351	Cropland	52.667	353	3.1	449	948	0.231638	36.3021	40.6979	23
480	0.68	Cropland	52.6367	7	10.1	607	823	0.357175	50.0745	29.8298	20.0957
481	1.02	Cropland	52.5967	131	8.9	902	722	0.283325	35.5106	41.8085	22.6809
482	1.39	Cropland	52.5517	302	7.7	1030	691	0.283325	38.0105	41.1263	20.8632
483	1.12566	Cropland	52.5	115	9.3	951	742	0.247402	40.3061	37.6939	22
484	1.18292	Cropland	52.5	115	9.3	951	742	0.247402	40.3061	37.6939	22
485	0.55	Forest	52.4783	38	9.5	603	801	0.332392	47.4681	32.8511	19.6809
486	0.92	Cropland	52.4583	62	9.6	597	785	0.313187	31.3711	42.3814	26.2474
487	1.12	Cropland	52.435	173	9.3	649	774	0.326513	35.7263	41.3158	22.9579
488	0.8	Cropland	52.4183	42	9.4	593	794	0.304413	64.5263	22.8421	12.6316
489	0.38	Cropland	52.4183	42	9.4	593	794	0.304413	64.5263	22.8421	12.6316
490	0.11771	Cropland	52.4031	1	9.2	800	776	0.326513	53.1667	28.8021	18.0312
491	0.12395	Cropland	52.4031	1	9.2	800	775	0.282584	53.1667	28.8021	18.0312
492	0.15161	Cropland	52.4031	1	9.2	800	775	0.282584	53.1667	28.8021	18.0312
493	0.15373	Forest	52.4031	1	9.2	800	787	0.31951	53.1667	28.8021	18.0312
494	1.05	Forest	52.39	189	9.1	660	787	0.31951	33.1443	42.8351	24.0206
495	0.93	Artificial ecosystem	52.3267	18	9.8	545	843	0.265475	47.6889	31.2556	21.0556
496	0.68	Artificial ecosystem	52.3267	18	9.8	545	843	0.265475	47.6889	31.2556	21.0556
497	0.38596	Artificial ecosystem	52.2577	35	9.1	791	843	0.265475	80.5	13.6739	5.82609
498	0.51707	Artificial ecosystem	52.2577	35	9.1	791	843	0.265475	80.5	13.6739	5.82609
499	0.208	Artificial ecosystem	52.25	83	7	900	843	0.265475	54.9896	33.3021	11.7083
500	0.27	Artificial ecosystem	52.25	83	7	900	843	0.265475	54.9896	33.3021	11.7083
501	0.305	Artificial ecosystem	52.25	83	7	900	843	0.265475	54.9896	33.3021	11.7083
502	0.298	Artificial ecosystem	52.25	83	7	900	843	0.265475	54.9896	33.3021	11.7083
503	0.336	Artificial ecosystem	52.25	83	7	900	843	0.265475	54.9896	33.3021	11.7083
504	0.566	Artificial ecosystem	52.25	83	7	900	843	0.265475	54.9896	33.3021	11.7083
505	0.528	Artificial ecosystem	52.25	83	7	900	843	0.265475	54.9896	33.3021	11.7083
506	0.576	Artificial ecosystem	52.25	83	7	900	843	0.265475	54.9896	33.3021	11.7083
507	0.37	Artificial ecosystem	52.25	83	7	900	843	0.265475	54.9896	33.3021	11.7083
508	0.438	Artificial ecosystem	52.25	83	7	900	843	0.265475	54.9896	33.3021	11.7083
509	0.484	Artificial ecosystem	52.25	83	7	900	843	0.265475	54.9896	33.3021	11.7083
510	0.358	Artificial ecosystem	52.25	83	7	900	843	0.265475	54.9896	33.3021	11.7083
511	0.697	Artificial ecosystem	52.25	83	7	900	843	0.265475	54.9896	33.3021	11.7083
512	0.453	Artificial ecosystem	52.25	83	7	900	843	0.265475	54.9896	33.3021	11.7083
513	0.61	Artificial ecosystem	52.25	83	7	900	843	0.265475	54.9896	33.3021	11.7083
514	0.372	Artificial ecosystem	52.25	83	7	900	843	0.265475	54.9896	33.3021	11.7083
515	0.441	Cropland	52.25	83	7	900	720	0.287326	54.9896	33.3021	11.7083
516	0.633	Cropland	52.25	83	7	900	790	0.31951	54.9896	33.3021	11.7083
517	0.758	Cropland	52.25	83	7	900	790	0.31951	54.9896	33.3021	11.7083
518	0.497	Cropland	52.25	83	7	900	790	0.31951	54.9896	33.3021	11.7083
519	0.9	Grassland	52.2017	165	8.7	959	787	0.31951	37.0211	42.5053	20.4737
520	0.25426	Grassland	52.1999	51	9	807	787	0.31951	78.4845	14.701	6.81443
521	0.28285	Grassland	52.1999	51	9	807	787	0.31951	78.4845	14.701	6.81443
522	0.3837	Grassland	52.1999	51	9	807	1008	0.186718	78.4845	14.701	6.81443
523	0.18741	Cropland	52.1975	12	9.3	805	786	0.31951	76.0526	14.8947	9.05263
524	0.11253	Cropland	52.1975	12	9.3	805	786	0.31951	76.0526	14.8947	9.05263
525	0.09116	Cropland	52.1975	12	9.3	805	786	0.31951	76.0526	14.8947	9.05263
526	0.25541	Cropland	52.1848	32	9.2	792	786	0.31951	78.2447	14.3617	7.39362
527	0.21505	Cropland	52.1848	32	9.2	792	801	0.332179	78.2447	14.3617	7.39362
528	0.28778	Cropland	52.1848	32	9.2	792	801	0.332179	78.2447	14.3617	7.39362
529	0.67	Cropland	52.117	522	2	382	801	0.332179	49.1979	29.125	21.6771
530	0.28279	Cropland	52.0639	60	9.1	797	780	0.31951	62.5161	28.3441	9.13978
531	1.4	Cropland	52.0617	52	9.4	542	785	0.304413	36.663	35.7283	27.6087
532	0.12963	Wetland	52.0602	80	9.1	807	787	0.31951	67.1042	24.0208	8.875
533	0.12381	Wetland	52.0602	80	9.1	807	787	0.31951	67.1042	24.0208	8.875
534	0.02618	Wetland	52.0602	80	9.1	807	787	0.31951	67.1042	24.0208	8.875
535	0.22849	Wetland	52.0469	26	9.2	790	790	0.322745	77.5368	15.0737	7.38947
536	0.20392	Wetland	52.0469	26	9.2	790	790	0.322745	77.5368	15.0737	7.38947
537	0.12527	Forest	52.0402	24	9.3	784	797	0.322745	63.4271	24.1042	12.4688
538	0.24161	Forest	52.0402	24	9.3	784	797	0.322745	63.4271	24.1042	12.4688
539	0.1601	Forest	52.0402	24	9.3	784	797	0.322745	63.4271	24.1042	12.4688
540	0.32035	Cropland	52.0339	53	9.2	795	787	0.31951	80.8438	13.75	5.40625
541	0.27238	Cropland	52.0339	53	9.2	795	787	0.31951	80.8438	13.75	5.40625
542	0.27473	Cropland	52.0339	53	9.2	795	787	0.31951	80.8438	13.75	5.40625
543	0.127	Cropland	52.0167	8	9.35	781	777	0.322745	57.1667	23.7083	19.125
544	0.172	Cropland	52.0167	8	9.35	781	777	0.322745	57.1667	23.7083	19.125
545	0.39926	Cropland	52.0024	35	9.3	787	784	0.31951	81.6354	13.25	5.11458
546	0.22975	Cropland	52.0024	35	9.3	787	784	0.31951	81.6354	13.25	5.11458
547	0.35211	Cropland	52.0024	35	9.3	787	784	0.31951	81.6354	13.25	5.11458
548	0.63	Forest	52	481	2	454	983	0.186718	45.4146	32.2073	22.378
549	1.077	Cropland	52	178	8.7	500	869	0.346358	71.9688	22.0312	6
550	0.843	Cropland	52	178	8.7	500	869	0.346358	71.9688	22.0312	6
551	1.996	Cropland	52	178	8.7	500	869	0.346358	71.9688	22.0312	6
552	1.711	Cropland	52	178	8.7	500	869	0.346358	71.9688	22.0312	6
553	0.20222	Cropland	51.921	0	9.8	760	800	0.275118	51.8947	30.5614	17.5439
554	0.17333	Cropland	51.921	0	9.8	760	774	0.301903	51.8947	30.5614	17.5439
555	0.16722	Cropland	51.921	0	9.8	760	774	0.301903	51.8947	30.5614	17.5439
556	0.18444	Cropland	51.921	0	9.8	760	774	0.301903	51.8947	30.5614	17.5439
557	1.14	Cropland	51.8717	80	9.8	606	774	0.301903	43.0326	33.2283	23.7391
558	0.464	Cropland	51.81	113	9.7	668	778	0.301903	57.5	15	27.5
559	0.356	Cropland	51.81	113	9.7	668	778	0.301903	57.5	15	27.5
560	0.302	Cropland	51.81	113	9.7	668	781	0.301903	57.5	15	27.5
561	0.281	Cropland	51.81	113	9.7	668	781	0.301903	57.5	15	27.5
562	0.82	Forest	51.8083	128	9.7	668	868	0.326927	38.3333	38.2188	23.4479
563	0.49	Forest	51.8083	128	9.7	668	868	0.326927	38.3333	38.2188	23.4479
564	0.77	Forest	51.8	130	9.7	668	868	0.326927	41.375	36.7812	21.8438
565	0.61	Forest	51.8	130	9.7	668	868	0.326927	41.375	36.7812	21.8438
566	0.10105	Forest	51.78	126	9.8	587	868	0.326927	93.6	2.6	3.8
567	0.107	Forest	51.78	126	9.8	587	868	0.326927	91.3	5.9	2.8
568	0.11112	Forest	51.78	126	9.8	587	868	0.326927	92.4	5	2.6
569	0.101	Forest	51.78	126	9.8	587	868	0.326927	88.5	8.1	3.4
570	0.15081	Forest	51.78	126	9.8	587	868	0.326927	84	11.6	4.4
571	0.11246	Forest	51.78	126	9.8	587	868	0.326927	87.2	8.5	4.3
572	0.09871	Cropland	51.78	126	9.8	587	816	0.327928	92.9	3.8	3.3
573	0.14353	Cropland	51.78	126	9.8	587	790	0.329394	83	13.3	3.7
574	0.15344	Cropland	51.78	126	9.8	587	820	0.305262	92.9	4.1	3
575	0.18353	Cropland	51.78	126	9.8	587	820	0.305262	87.4	9.2	3.4
576	0.96	Cropland	51.7754	59	9.8	629	820	0.305262	37.4167	38.0521	24.5312
577	0.06602	Cropland	51.687	5	9.5	787	820	0.305262	59.3763	26.129	14.4946
578	1.19	Artificial ecosystem	51.6133	100	9.4	693	830	0.2966	40.7234	36.5957	22.6809
579	0.81	Cropland	51.54	119	9.5	682	791	0.329394	37.125	39.7708	23.1042
580	0.323	Cropland	51.53	154	7	900	827	0.307692	43.3297	41.6923	14.978
581	0.266	Cropland	51.53	154	7	900	827	0.307692	43.3297	41.6923	14.978
582	0.18	Cropland	51.53	154	7	900	827	0.307692	43.3297	41.6923	14.978
583	0.251	Cropland	51.53	154	7	900	827	0.307692	43.3297	41.6923	14.978
584	0.333	Cropland	51.53	154	7	900	827	0.307692	43.3297	41.6923	14.978
585	0.478	Cropland	51.53	154	7	900	827	0.307692	43.3297	41.6923	14.978
586	0.796	Cropland	51.53	154	7	900	827	0.307692	43.3297	41.6923	14.978
587	0.698	Cropland	51.53	154	7	900	827	0.307692	43.3297	41.6923	14.978
588	0.824	Cropland	51.53	154	7	900	827	0.307692	43.3297	41.6923	14.978
589	0.287	Cropland	51.53	154	7	900	827	0.307692	43.3297	41.6923	14.978
590	0.398	Cropland	51.53	154	7	900	827	0.307692	43.3297	41.6923	14.978
591	0.662	Cropland	51.53	154	7	900	827	0.307692	43.3297	41.6923	14.978
592	0.699	Cropland	51.53	154	7	900	827	0.307692	43.3297	41.6923	14.978
593	1.773	Cropland	51.53	154	7	900	827	0.307692	43.3297	41.6923	14.978
594	0.688	Cropland	51.53	154	7	900	827	0.307692	43.3297	41.6923	14.978
595	0.614	Cropland	51.53	154	7	900	827	0.307692	43.3297	41.6923	14.978
596	0.513	Cropland	51.53	154	7	900	827	0.307692	43.3297	41.6923	14.978
597	0.552	Cropland	51.53	154	7	900	827	0.307692	43.3297	41.6923	14.978
598	0.91	Cropland	51.5033	16	9.9	832	806	0.351559	44.8043	36.9565	18.2391
599	1.93	Cropland	51.4933	36	9.7	853	806	0.351559	43.4783	37.6739	18.8478
600	0.069	Cropland	51.446	271	8.6	670	806	0.307692	91	5	4
601	0.26	Cropland	51.446	271	8.6	670	806	0.307692	60	28	12
602	0.823	Cropland	51.446	271	8.6	670	806	0.307692	4	79	17
603	0.221	Cropland	51.446	271	8.6	670	806	0.307692	75	17	8
604	0.299	Cropland	51.446	271	8.6	670	806	0.307692	55	39	6
605	0.177	Cropland	51.446	271	8.6	670	806	0.307692	84	12	4
606	0.24	Cropland	51.446	271	8.6	670	806	0.307692	15	70	15
607	0.618	Cropland	51.446	271	8.6	670	806	0.307692	18	68	14
608	1.799	Cropland	51.446	271	8.6	670	806	0.307692	8	77	15
609	0.85	Cropland	51.446	271	8.6	670	806	0.307692	54	24	22
610	0.413	Cropland	51.446	271	8.6	670	806	0.307692	64	27	9
611	1.779	Cropland	51.446	271	8.6	670	806	0.307692	20	61	19
612	0.682	Cropland	51.446	271	8.6	670	806	0.307692	12	71	17
613	0.682	Cropland	51.446	271	8.6	670	806	0.307692	8	68	24
614	0.69	Artificial ecosystem	51.44	12	9.6	868	790	0.351559	38.9895	42.3789	18.6316
615	0.62	Cropland	51.41	62	10.1674	671.5	829	0.301903	53.1809	30.1277	16.6915
616	0.54	Cropland	51.41	62	10.1674	671.5	829	0.301903	53.1809	30.1277	16.6915
617	0.38	Cropland	51.41	62	10.1674	671.5	829	0.301903	53.1809	30.1277	16.6915
618	0.27	Cropland	51.41	62	10.1674	671.5	829	0.301903	53.1809	30.1277	16.6915
619	1.27	Cropland	51.38	280	9.2	868	804	0.329394	6.7	68.7	24.6
620	0.19369	Cropland	51.3615	28	9.5	788	837	0.336141	81.6522	14.3478	4
621	0.25837	Cropland	51.3615	28	9.5	788	837	0.336141	81.6522	14.3478	4
622	0.33991	Cropland	51.3615	28	9.5	788	837	0.336141	81.6522	14.3478	4
623	0.88	Artificial ecosystem	51.3417	113	9.3	852	800	0.335286	36.9579	42.8421	20.2
624	1.422	Cropland	51.3	434	7.9	638	833	0.315954	28.0833	45.9167	26
625	1.137	Cropland	51.3	434	7.9	638	833	0.315954	28.0833	45.9167	26
626	0.903	Cropland	51.3	434	7.9	638	833	0.315954	28.0833	45.9167	26
627	0.41	Wetland	51.2917	70	9.6	775	827	0.299097	53.871	27.0108	19.1183
628	1.4	Cropland	51.26	254	8.5	977	772	0.335286	34.2128	43.617	22.1702
629	0.59	Artificial ecosystem	51.1517	21	9.6	852	820	0.335286	29.5591	43.3978	27.043
630	0.72	Cropland	51.14	129	9.9	699	784	0.330101	31.234	50.4149	18.3511
631	1.6	Cropland	51.13	105	9.5	865	812	0.31927	28.9362	46.2872	24.7766
632	1.96	Cropland	51.13	80	9.5	865	812	0.31927	18.3	70	11.7
633	1.7	Cropland	51.1	59	10	744	819	0.299097	25.3617	50.883	23.7553
634	0.51	Cropland	51.0967	17	11.1	1010	803	0.299097	35.172	43.043	21.7849
635	1.13	Cropland	51.0717	60	10.2	771	796	0.224146	35.3191	42.3191	22.3617
636	0.357	Cropland	51.07	215	7.7	666	796	0.224146	27.3261	49.6739	23
637	0.825	Cropland	51.07	215	7.7	666	796	0.224146	27.3261	49.6739	23
638	1.421	Cropland	51.07	215	7.7	666	779	0.327317	27.3261	49.6739	23
639	0.61	Cropland	51.0567	124	9.8	710	811	0.299097	38.8085	42.8404	18.3511
640	0.72	Cropland	51.005	80	9.7	666	798	0.299097	28.7033	52.1429	19.1538
641	0.65	Cropland	50.9867	125	9.8	729	797	0.322706	31.1957	49.1413	19.663
642	0.65	Cropland	50.9617	16	10	660	797	0.343531	31.9674	46.4674	21.5652
643	0.58	Grassland	50.9617	16	10	660	767	0.327317	31.9674	46.4674	21.5652
644	1.2	Cropland	50.9533	204	9.3	1145	805	0.343531	33.6413	44.2826	22.0761
645	1.38	Cropland	50.95	195	8.9	1004	805	0.343531	34.1702	44.117	21.7128
646	0.567273	Cropland	50.933	4	9.6	805	802	0.323933	48.9677	34.7204	16.3118
647	1.26	Grassland	50.9283	11	10.4	758	798	0.320006	44.4565	33.7609	21.7826
648	0.215	Cropland	50.83	18	10.1	863	841	0.316386	42.2609	36.3261	21.413
649	0.881217	Cropland	50.817	49	9.6	805	816	0.31927	52.7292	34.0208	13.25
650	0.52	Cropland	50.8033	40	10.3	789	808	0.297061	49.2283	31.3696	19.4022
651	1.044	Cropland	50.8	427	7.3	724	808	0.297061	41.7188	44.2812	14
652	0.941	Cropland	50.8	427	7.3	724	808	0.297061	41.7188	44.2812	14
653	0.983	Forest	50.8	427	7.3	724	765	0.103432	41.7188	44.2812	14
654	2.13	Forest	50.78	1823	-4.2	877	765	0.103432	56.5385	30.4615	13
655	2.27	Forest	50.78	1823	-4.2	877	765	0.103432	56.5385	30.4615	13
656	1.5	Forest	50.78	1823	-4.2	877	765	0.103432	56.5385	30.4615	13
657	1.625	Forest	50.78	1823	-4.2	877	765	0.103432	56.5385	30.4615	13
658	1.375	Forest	50.78	1823	-4.2	877	765	0.103432	56.5385	30.4615	13
659	1.5	Forest	50.78	1823	-4.2	877	765	0.103432	56.5385	30.4615	13
660	1.96	Forest	50.78	1823	-4.2	877	765	0.103432	56.5385	30.4615	13
661	2.294	Forest	50.78	1823	-4.2	877	765	0.103432	56.5385	30.4615	13
662	2.002	Forest	50.78	1823	-4.2	877	765	0.103432	56.5385	30.4615	13
663	1.15	Forest	50.78	1823	-4.2	877	765	0.103432	56.5385	30.4615	13
664	1.78	Forest	50.78	1823	-4.2	877	765	0.103432	56.5385	30.4615	13
665	1	Forest	50.78	1823	-4.2	877	765	0.103432	56.5385	30.4615	13
666	1.5	Forest	50.78	1823	-4.2	877	765	0.103432	56.5385	30.4615	13
667	1.76	Forest	50.78	1823	-4.2	877	765	0.103432	56.5385	30.4615	13
668	1.56	Forest	50.78	1823	-4.2	877	765	0.103432	56.5385	30.4615	13
669	1.55	Forest	50.78	1823	-4.2	877	765	0.103432	56.5385	30.4615	13
670	3.47	Forest	50.78	1823	-4.2	877	765	0.103432	56.5385	30.4615	13
671	3.07	Forest	50.78	1823	-4.2	877	765	0.103432	56.5385	30.4615	13
672	1.7	Forest	50.78	1823	-4.2	877	765	0.103432	56.5385	30.4615	13
673	1.4	Forest	50.78	1823	-4.2	877	765	0.103432	56.5385	30.4615	13
674	1.312	Forest	50.78	1823	-4.2	877	765	0.103432	56.5385	30.4615	13
675	1.175	Forest	50.78	1823	-4.2	877	765	0.103432	56.5385	30.4615	13
676	0.5	Artificial ecosystem	50.78	1823	-4.2	877	827	0.311992	56.5385	30.4615	13
677	0.678566	Artificial ecosystem	50.767	9	9.6	805	832	0.311992	40.8854	38.8333	20.2812
678	0.411176	Artificial ecosystem	50.767	43	9.6	805	832	0.311992	25.9792	58.7396	15.2812
679	0.73379	Artificial ecosystem	50.766	43	9.6	805	832	0.311992	40	50	10
680	0.66458	Wetland	50.766	43	9.6	805	785	0.322706	26.2222	59.7778	14
681	0.63526	Wetland	50.766	43	9.6	805	785	0.322706	26.2222	59.7778	14
682	0.958	Wetland	50.7299	290	9.1	1165	785	0.322706	33	45	22
683	1.048	Wetland	50.7299	290	9.1	1165	785	0.322706	55	35	10
684	0.949	Cropland	50.7299	290	9.1	1165	791	0.299097	45	37	18
685	0.879	Cropland	50.7299	290	9.1	1165	806	0.320006	38	45	17
686	1.07	Cropland	50.7217	-1	10.5	781	806	0.320006	43.2857	36	20.7143
687	0.8	Cropland	50.69	143	9.5	867	788	0.322706	34.8478	45.25	19.9022
688	0.97	Cropland	50.69	143	9.5	867	783	0.283132	34.8478	45.25	19.9022
689	1	Cropland	50.6633	83	10.4	994	783	0.283132	47.0395	38.6447	14.3158
690	0.67991	Cropland	50.6043	484	5.5	1200	783	0.283132	36.1304	43.8696	20
691	0.73178	Cropland	50.6043	484	5.5	1200	783	0.283132	36.1304	43.8696	20
692	0.36601	Forest	50.6043	484	5.5	1200	732	0.283132	36.1304	43.8696	20
693	0.37954	Forest	50.6043	484	5.5	1200	732	0.283132	36.1304	43.8696	20
694	0.82671	Forest	50.6043	851	5.5	1200	732	0.283132	51.2283	37.7717	11
695	0.52226	Forest	50.6043	851	5.5	1200	732	0.283132	51.2283	37.7717	11
696	0.73267	Forest	50.6043	851	5.5	1200	732	0.283132	51.2283	37.7717	11
697	0.85016	Forest	50.6043	851	5.5	1200	790	0.297061	51.2283	37.7717	11
698	0.27806	Forest	50.6043	851	5.5	1200	835	0.262706	51.2283	37.7717	11
699	3.199	Cropland	50.5833	376	5.8	1031	786	0.322706	27.8646	49.1354	23
700	0.264392	Cropland	50.558	196	7.4	550	828	0.311992	79.6344	15.6559	4.70968
701	0.91	Cropland	50.5167	27	10.5	998	872	0.316386	42.4516	39.7419	17.8065
702	0.9	Cropland	50.507	1366	3.1	365	778	0.322706	38	48.2	13.8
703	0.8	Forest	50.507	1366	3.1	365	899	0.269126	38	48.2	13.8
704	0.7	Forest	50.507	1366	3.1	365	899	0.269126	38	48.2	13.8
705	0.7	Forest	50.507	1366	3.1	365	899	0.269126	38	48.2	13.8
706	0.7	Forest	50.507	1366	3.1	365	899	0.269126	38	48.2	13.8
707	0.9	Forest	50.507	1366	3.1	365	899	0.269126	38	48.2	13.8
708	0.635	Forest	50.5042	608	7	1220	899	0.269126	18.1	60.6	21.3
709	0.883	Grassland	50.5	713	3.2	325	694	0.278694	12.1	38.1	49.8
710	0.847	Wetland	50.5	713	3.2	325	1102	0.182582	14.3	37.1	48.6
711	0.729	Wetland	50.5	713	3.2	325	1102	0.182582	35.6	34.6	29.8
712	0.721	Wetland	50.5	713	3.2	325	1102	0.182582	25.2	36.4	38.4
713	0.69	Wetland	50.5	713	3.2	325	1102	0.182582	25.7	32.6	41.7
714	0.672	Wetland	50.5	713	3.2	325	1102	0.182582	32.7672	39.1608	28.0719
715	0.666	Wetland	50.5	713	3.2	325	1102	0.182582	31.5	37.7	30.8
716	0.649	Wetland	50.5	713	3.2	325	1102	0.182582	33.5	40.9	25.6
717	0.648	Wetland	50.5	713	3.2	325	1102	0.182582	32.2677	41.958	25.7742
718	0.605	Wetland	50.5	713	3.2	325	1102	0.182582	32.2	40.6	27.2
719	0.578	Wetland	50.5	713	3.2	325	1102	0.182582	23	40.9	36.1
720	0.54	Wetland	50.5	713	3.2	325	1102	0.182582	22.4224	39.3393	38.2382
721	0.491	Wetland	50.5	713	3.2	325	1102	0.182582	20.4795	43.1568	36.3636
722	1.0198	Wetland	50.5	89	10	794	1102	0.182582	46.1505	42.8495	11
723	1.12	Cropland	50.2569	1308	2.7	486	825	0.384679	40.7473	40.8901	18.3626
724	1.03	Forest	50.2569	1308	2.7	486	1085	0.222345	40.7473	40.8901	18.3626
725	1.02	Forest	50.2569	1308	2.7	486	1085	0.222345	40.7473	40.8901	18.3626
726	0.95	Forest	50.2569	1308	2.7	486	1085	0.222345	40.7473	40.8901	18.3626
727	1.336	Forest	50.183	1257	2.8	550	1085	0.222345	39.1413	37.8587	23
728	1.168	Cropland	50.183	1257	2.8	550	1097	0.222345	39.1413	37.8587	23
729	0.42797	Cropland	50.0785	520	-1.74	361.61	1097	0.222345	55.5963	35.6137	8.79
730	0.66	Grassland	50	233	2.4	538	934	0.222887	24.7766	28.7553	46.4681
731	0.3	Cropland	49.9686	74	9.8	1079	859	0.207424	44.5618	38.9326	16.5056
732	0.15	Cropland	49.9686	74	9.8	1079	803	0.323933	44.5618	38.9326	16.5056
733	0.23	Cropland	49.9686	74	9.8	1079	803	0.323933	44.5618	38.9326	16.5056
734	0.19	Cropland	49.9686	74	9.8	1079	803	0.323933	44.5618	38.9326	16.5056
735	0.32	Cropland	49.9686	74	9.8	1079	803	0.323933	44.5618	38.9326	16.5056
736	0.14	Cropland	49.9686	74	9.8	1079	803	0.323933	44.5618	38.9326	16.5056
737	0.13	Cropland	49.9686	74	9.8	1079	803	0.323933	44.5618	38.9326	16.5056
738	0.16	Cropland	49.9686	74	9.8	1079	803	0.323933	44.5618	38.9326	16.5056
739	0.08	Cropland	49.9686	74	9.8	1079	803	0.323933	44.5618	38.9326	16.5056
740	0.17	Cropland	49.9686	74	9.8	1079	803	0.323933	44.5618	38.9326	16.5056
741	0.14	Cropland	49.9686	74	9.8	1079	803	0.323933	44.5618	38.9326	16.5056
742	0.063	Cropland	49.9686	74	9.8	1079	803	0.323933	44.5618	38.9326	16.5056
743	0.14	Cropland	49.9686	74	9.8	1079	803	0.323933	44.5618	38.9326	16.5056
744	0.14	Cropland	49.9686	74	9.8	1079	803	0.323933	44.5618	38.9326	16.5056
745	1.1	Cropland	49.96	6	11.2	1095	803	0.323933	59.6071	25.3214	15.0714
746	0.98	Cropland	49.95	256	2.6	523	857	0.234357	37.2366	34.6559	28.1075
747	0.6234	Wetland	49.935	704	3.53	372	1159	0.198132	19	54	27
748	0.563	Wetland	49.935	704	3.53	372	1159	0.198132	36	24	40
749	0.587	Wetland	49.935	704	3.53	372	1159	0.198132	12	53	35
750	0.67	Wetland	49.935	704	3.53	372	1159	0.198132	28	38	34
751	0.612	Wetland	49.935	704	3.53	372	1159	0.198132	17	39	44
752	0.591	Wetland	49.935	704	3.53	372	1159	0.198132	38	20	42
753	0.92925	Grassland	49.9215	716	-2.87	406.25	882	0.21019	35.7798	37.8602	26.36
754	0.57	Grassland	49.8522	609	-1.95764	353.167	965	0.222887	38.7447	42.0638	19.1915
755	0.87	Grassland	49.8317	808	-2.91944	397.667	889	0.21019	34.6556	43.7444	21.6
756	0.25645	Grassland	49.8037	540	-1.42	330.36	1008	0.232366	80.5505	14.0095	5.44
757	0.881	Cropland	49.77	898	5.2	389	1276	0.151197	51	23	26
758	0.897	Cropland	49.77	898	5.2	389	1276	0.151197	51	23	26
759	0.684	Grassland	49.717	896	5.2	420	1291	0.218285	37.8667	37.1333	25
760	0.5785	Grassland	49.7	920	5.3	385	1307	0.218285	30.9468	43.0532	26
761	0.515	Cropland	49.6698	572	3.63	386	1068	0.170452	27	50	23
762	0.6973	Cropland	49.6698	572	3.63	386	1068	0.170452	32	46	22
763	0.66	Cropland	49.6698	572	3.63	386	1068	0.170452	31	47	22
764	0.513	Cropland	49.6698	572	3.63	386	1068	0.170452	28	48	24
765	0.5742	Cropland	49.6698	572	3.63	386	1068	0.170452	40	36	24
766	0.573	Cropland	49.6698	572	3.63	386	1068	0.170452	39	35	26
767	0.699433	Grassland	49.6177	749	-0.287361	324.111	936	0.151691	63.5974	36.2964	0.106276
768	0.0667276	Grassland	49.6177	749	-0.287361	324.111	936	0.151691	87.92	6.56626	5.51374
769	0.26444	Grassland	49.5681	556	-0.21	270.09	1041	0.220026	81.6514	10.1886	8.16
770	0.45572	Grassland	49.5306	710	1.29517	242.816	1068	0.240796	68.6693	31.1516	0.179096
771	0.0395793	Grassland	49.5306	710	1.29517	242.816	1068	0.240796	48.95	47.9396	3.11038
772	0.590741	Grassland	49.5151	652	-1.2863	370.685	951	0.151691	62.449	35.764	1.78699
773	0.0588652	Grassland	49.5151	652	-1.2863	370.685	951	0.151691	71.74	21.8754	6.38462
774	0.207547	Grassland	49.4921	596	0.0229401	297.596	1055	0.209509	93.018	6.48234	0.499697
775	0.0229535	Grassland	49.4921	596	0.0229401	297.596	1055	0.209509	68.92	28.8373	2.24268
776	0.84469	Grassland	49.4895	692	-1.26	360	962	0.151691	30.6422	35.6778	33.68
777	0.852234	Grassland	49.4882	782	-0.480342	261.995	1061	0.240796	73.8609	26.0144	0.12469
778	0.0953819	Grassland	49.4882	782	-0.480342	261.995	1061	0.240796	56.45	42.487	1.06303
779	0.52	Cropland	49.4833	517	3.5	1020	791	0.29225	48.871	37.172	13.957
780	0.84	Cropland	49.4833	517	3.5	1020	791	0.29225	48.871	37.172	13.957
781	0.67	Cropland	49.4833	517	3.5	1020	791	0.29225	48.871	37.172	13.957
782	0.526401	Cropland	49.4439	363	8.63333	819.8	874	0.294004	28.0538	45.7527	26.1935
783	0.991853	Cropland	49.4439	363	8.63333	819.8	874	0.294004	28.0538	45.7527	26.1935
784	0.856775	Cropland	49.4439	363	8.63333	819.8	874	0.294004	28.0538	45.7527	26.1935
785	0.598579	Grassland	49.3955	650	-0.623409	268.762	943	0.151691	68.1005	30.0706	1.82888
786	0.0269431	Grassland	49.3955	650	-0.623409	268.762	943	0.151691	71.36	26.7241	1.91591
787	0.28538	Grassland	49.3325	741	-1.5	296.88	1083	0.240796	86.422	8.348	5.23
788	0.612546	Grassland	49.33	657	-0.440739	375.935	959	0.151691	68.249	29.8659	1.88508
789	0.0562718	Grassland	49.33	657	-0.440739	375.935	959	0.151691	46.39	49.8495	3.76053
790	0.340782	Grassland	49.2865	777	-1.80515	373.848	1087	0.2195	82.3069	16.6201	1.07299
791	0.0289764	Grassland	49.2865	777	-1.80515	373.848	1087	0.2195	50.35	45.8919	3.75809
792	0.431481	Forest	49.2804	618	-0.489909	342.534	1010	0.216197	84.3975	14.5022	1.10031
793	0.0349727	Forest	49.2804	618	-0.489909	342.534	1010	0.216197	74.12	20.3795	5.50054
794	0.7633	Cropland	49.2279	583	2.96	404	1015	0.198319	30	48	22
795	0.6334	Cropland	49.2279	583	2.96	404	1015	0.198319	41	38	21
796	0.49	Cropland	49.2279	583	2.96	404	1015	0.198319	50	28	22
797	0.5626	Cropland	49.2279	583	2.96	404	1015	0.198319	51	31	18
798	0.505	Cropland	49.2279	583	2.96	404	1015	0.198319	27	51	22
799	0.514	Cropland	49.2279	583	2.96	404	1015	0.198319	53	28	19
800	0.61084	Grassland	49.1754	642	-1.26	390.63	952	0.214976	71.3761	20.0439	8.58
801	0.36	Grassland	49.1167	919	4.7	309	1276	0.1597	36.3696	36.6413	26.9891
802	0.37	Grassland	49.1167	919	4.7	309	1276	0.1597	36.3696	36.6413	26.9891
803	0.33	Grassland	49.1167	919	4.7	309	1276	0.1597	36.3696	36.6413	26.9891
804	0.32	Grassland	49.1167	919	4.7	309	1276	0.1597	36.3696	36.6413	26.9891
805	0.419	Grassland	49.05	905	4.6	310	1295	0.1597	40.6522	35.3478	24
806	0.168116	Cropland	49.0369	145	10.095	854.8	923	0.406264	37.625	43.0341	19.3409
807	0.260451	Cropland	49.0369	145	10.095	854.8	923	0.406264	37.625	43.0341	19.3409
808	0.513688	Cropland	49.0369	145	10.095	854.8	923	0.406264	37.625	43.0341	19.3409
809	0.52	Forest	48.98	1197	4.18083	1381.6	706	0.272874	50.9222	39.8667	9.21111
810	0.84	Forest	48.98	1197	4.18083	1381.6	706	0.272874	50.9222	39.8667	9.21111
811	0.67	Forest	48.98	1197	4.18083	1381.6	706	0.272874	50.9222	39.8667	9.21111
812	0.41556	Grassland	48.8874	657	-0.0497464	371.807	1004	0.210488	88.0044	11.1751	0.820575
813	0.0349353	Grassland	48.8874	657	-0.0497464	371.807	1004	0.210488	64.23	32.5964	3.17363
814	0.53769	Grassland	48.8613	571	0.35	261.16	1151	0.196351	80.9174	7.5726	11.51
815	0.536585	Grassland	48.7573	713	0.927514	262.4	1048	0.201218	74.2523	24.0934	1.65425
816	0.0317627	Grassland	48.7573	713	0.927514	262.4	1048	0.201218	54.53	42.913	2.55696
817	0.64604	Cropland	48.7088	315	6.25	900	887	0.3133	35.9889	40.0111	24
818	1.05107	Cropland	48.6827	435	5.75	900	863	0.3133	37.3721	42.6279	20
819	0.83539	Cropland	48.615	387	7.75	900	862	0.282298	32.9438	44.0562	23
820	1.251	Cropland	48.6	483	8.1	762	831	0.351728	28.4396	43.5604	28
821	1.124	Cropland	48.6	483	8.1	762	831	0.351728	28.4396	43.5604	28
822	0.908	Cropland	48.6	483	8.1	762	831	0.351728	28.4396	43.5604	28
823	0.65517	Artificial ecosystem	48.5611	901	6.25	1900	915	0.406264	46.2556	37.7444	16
824	1.24752	Forest	48.5408	619	5.5	1800	875	0.406264	42.907	38.093	19
825	0.19304	Grassland	48.5079	597	0.19	258.93	1148	0.186903	85.3211	10.2889	4.39
826	0.007	Forest	48.5	271	0.6	823	753	0.188913	39.6667	34.4074	25.9259
827	0.003	Forest	48.5	271	0.6	823	753	0.188913	39.6667	34.4074	25.9259
828	0.006	Forest	48.5	271	0.6	823	753	0.188913	39.6667	34.4074	25.9259
829	0.012	Forest	48.5	271	0.6	823	753	0.188913	39.6667	34.4074	25.9259
830	0.01	Forest	48.5	271	0.6	823	753	0.188913	39.6667	34.4074	25.9259
831	0.009	Forest	48.5	271	0.6	823	753	0.188913	39.6667	34.4074	25.9259
832	0.005	Forest	48.5	271	0.6	823	753	0.188913	39.6667	34.4074	25.9259
833	0.004	Forest	48.5	271	0.6	823	753	0.188913	39.6667	34.4074	25.9259
834	0.004	Forest	48.5	271	0.6	823	753	0.188913	39.6667	34.4074	25.9259
835	0.01	Forest	48.5	271	0.6	823	753	0.188913	39.6667	34.4074	25.9259
836	0.01	Forest	48.5	271	0.6	823	753	0.188913	39.6667	34.4074	25.9259
837	0.005	Forest	48.5	271	0.6	823	753	0.188913	39.6667	34.4074	25.9259
838	0.505983	Artificial ecosystem	48.4779	755	-0.978398	378.293	1016	0.1766	58.278	41.5054	0.216657
839	0.0411032	Artificial ecosystem	48.4779	755	-0.978398	378.293	1016	0.1766	40.61	55.3618	4.02822
840	0.3	Grassland	48.4611	762	-1.26458	360	1016	0.202663	40.2874	39.0575	20.6552
841	0.21	Grassland	48.4333	727	-1.30625	326.5	1032	0.1766	42.6111	37.5889	19.8
842	0.378641	Grassland	48.405	758	-0.113596	344.656	1065	0.166041	89.5523	9.80627	0.641386
843	0.0202658	Grassland	48.405	758	-0.113596	344.656	1065	0.166041	66.09	30.902	3.00801
844	0.22213	Grassland	48.3508	577	-1.42	316.96	1107	0.183753	88.6239	7.8161	3.56
845	0.3844	Grassland	48.2556	175	8.25	900	925	0.32834	33.7558	45.2442	21
846	0.23	Grassland	48.2361	589	0.075	256.4	1109	0.183753	44.5111	33.8222	21.6667
847	0.0324578	Grassland	48.2029	594	-0.0556883	334.632	1107	0.177982	70.57	26.5438	2.88619
848	0.335807	Grassland	48.2029	594	-0.0556883	334.632	1107	0.177982	84.7466	14.1372	1.11622
849	1.249	Cropland	48.2	510	8.2	839	828	0.282298	38.5393	41.4607	20
850	1.099	Cropland	48.2	510	8.2	839	828	0.282298	38.5393	41.4607	20
851	0.604	Cropland	48.2	510	8.2	839	828	0.282298	38.5393	41.4607	20
852	0.39237	Grassland	48.1152	747	-1.02	285.71	1085	0.18624	70.2752	19.4748	10.25
853	0.54141	Cropland	48.07	188	8.3	496	1044	0.255398	32.119	41.881	26
854	0.62	Cropland	48.07	188	8.3	496	1044	0.255398	32.119	41.881	26
855	0.48901	Cropland	48.07	188	8.3	496	1044	0.255398	32.119	41.881	26
856	0.45758	Cropland	48.07	188	8.3	496	1044	0.255398	32.119	41.881	26
857	0.43749	Cropland	48.07	188	8.3	496	1044	0.255398	32.119	41.881	26
858	0.66	Grassland	48.0047	785	1.3	169	1153	0.1871	44.8636	36.7727	18.3636
859	0.51	Grassland	48.0047	785	1.3	169	1153	0.1871	44.8636	36.7727	18.3636
860	0.54	Grassland	48.0047	785	1.3	169	1153	0.1871	44.8636	36.7727	18.3636
861	0.65	Grassland	48.0047	785	1.3	169	1153	0.1871	44.8636	36.7727	18.3636
862	0.57	Grassland	48.0047	785	1.3	169	1153	0.1871	44.8636	36.7727	18.3636
863	0.63	Grassland	48.0047	785	1.3	169	1153	0.1871	44.8636	36.7727	18.3636
864	0.42	Grassland	48.0047	785	1.3	169	1153	0.1871	44.8636	36.7727	18.3636
865	0.54	Grassland	48.0047	785	1.3	169	1153	0.1871	44.8636	36.7727	18.3636
866	0.63	Grassland	48.0047	785	1.3	169	1153	0.1871	44.8636	36.7727	18.3636
867	0.53	Grassland	48.0047	785	1.3	169	1153	0.1871	44.8636	36.7727	18.3636
868	0.26	Grassland	48.0047	785	1.3	169	1153	0.1871	44.8636	36.7727	18.3636
869	0.54	Grassland	48.0047	785	1.3	169	1153	0.1871	44.8636	36.7727	18.3636
870	0.4	Grassland	48.0047	785	1.3	169	1153	0.1871	44.8636	36.7727	18.3636
871	0.39	Grassland	48.0047	785	1.3	169	1153	0.1871	44.8636	36.7727	18.3636
872	0.38	Grassland	48.0047	785	1.3	169	1153	0.1871	44.8636	36.7727	18.3636
873	0.658	Cropland	48	348	3.8	553	984	0.210669	62.7045	21.375	15.9205
874	0.53	Cropland	48	348	3.8	553	984	0.210669	62.7045	21.375	15.9205
875	0.439	Cropland	48	348	3.8	553	984	0.210669	62.7045	21.375	15.9205
876	0.385	Cropland	48	348	3.8	553	984	0.210669	62.7045	21.375	15.9205
877	0.368	Cropland	48	348	3.8	553	984	0.210669	62.7045	21.375	15.9205
878	0.364	Forest	48	412	2.9	679	868	0.214607	80	17	3
879	0.39434	Grassland	47.8862	740	-0.863268	364.015	1082	0.187061	71.7721	27.4052	0.82272
880	0.0368132	Grassland	47.8862	740	-0.863268	364.015	1082	0.187061	71.69	25.1016	3.20845
881	1.379	Cropland	47.78	53	3	575	887	0.167361	2	25	73
882	1.042	Cropland	47.78	53	3	575	887	0.167361	1	35	64
883	1.088	Cropland	47.78	53	3	575	887	0.167361	1	38	61
884	0.989	Cropland	47.75	56	3	575	884	0.167361	1	40	59
885	0.641	Cropland	47.75	56	3	575	884	0.167361	1	35	64
886	1.014	Cropland	47.75	56	3	575	884	0.167361	1	29	70
887	0.502618	Grassland	47.6506	875	0.0204347	321.076	1004	0.180783	51.919	47.9423	0.138701
888	0.0369231	Grassland	47.6506	875	0.0204347	321.076	1004	0.180783	43.33	51.1028	5.56721
889	0.64778	Grassland	47.644	870	-1.84	379.46	1006	0.180783	50.8257	43.3143	5.86
890	0.853659	Cropland	47.5833	58	1.75	583	891	0.167361	34.625	41.5114	23.8636
891	0.6781	Cropland	47.5833	59	2.22	616	898	0.167361	1.63	78.91	19.46
892	1.5	Cropland	47.5833	59	2.5	566	898	0.167361	37.6932	39.7955	22.5114
893	0.5938	Cropland	47.55	6	9.3	475	1093	0.249168	25.3977	44.6023	30
894	0.56062	Cropland	47.55	6	9.3	475	1093	0.249168	25.3977	44.6023	30
895	0.49076	Cropland	47.55	6	9.3	475	1093	0.249168	25.3977	44.6023	30
896	0.45845	Cropland	47.55	6	9.3	475	1093	0.249168	25.3977	44.6023	30
897	0.44273	Cropland	47.55	6	9.3	475	1093	0.249168	25.3977	44.6023	30
898	0.811	Cropland	47.53	50	3	575	887	0.223823	2	39	59
899	0.521	Cropland	47.53	50	3	575	887	0.223823	2	24	74
900	0.972	Forest	47.367	1604	-3.1	445	866	0.226892	9.3	72.7	18
901	0.535	Forest	47.367	1604	-3.1	445	866	0.226892	8.1	75.5	16.4
902	0.805	Forest	47.367	1604	-3.1	445	866	0.226892	13.9	71.8	14.3
903	0.68	Cropland	47.25	48	3	575	913	0.204885	1	21	78
904	0.427	Cropland	47.25	48	3	575	913	0.204885	2	23	75
905	0.589	Cropland	47.25	48	3	575	913	0.204885	2	16	82
906	1.22655	Forest	47.206	120	10.7	240	899	0.372834	65	14	21
907	0.95766	Forest	47.206	120	10.7	240	899	0.372834	65	14	21
908	0.572	Cropland	47.2	56	3	575	914	0.182834	1	24	75
909	0.6498	Forest	47.1835	343	0.8	651	968	0.293971	46.4607	37.6067	15.9326
910	0.5546	Forest	47.1835	343	0.8	651	968	0.293971	46.4607	37.6067	15.9326
911	0.5286	Forest	47.1835	343	0.8	651	968	0.293971	46.4607	37.6067	15.9326
912	0.4756	Forest	47.1835	343	0.8	651	968	0.293971	46.4607	37.6067	15.9326
913	0.4218	Forest	47.1835	343	0.8	651	968	0.293971	46.4607	37.6067	15.9326
914	0.4054	Forest	47.1835	343	0.8	651	968	0.293971	46.4607	37.6067	15.9326
915	0.3876	Forest	47.1835	343	0.8	651	968	0.293971	46.4607	37.6067	15.9326
916	0.3574	Forest	47.1835	343	0.8	651	968	0.293971	46.4607	37.6067	15.9326
917	0.3568	Forest	47.1835	343	0.8	651	968	0.293971	46.4607	37.6067	15.9326
918	0.224	Forest	47.1835	343	0.8	651	968	0.293971	46.4607	37.6067	15.9326
919	0.52394	Cropland	47.08	62	9.9	472	1053	0.229738	17.25	51.75	31
920	0.57634	Cropland	47.08	62	9.9	472	1053	0.229738	17.25	51.75	31
921	0.57765	Cropland	47.08	62	9.9	472	1053	0.229738	17.25	51.75	31
922	0.47155	Cropland	47.08	62	9.9	472	1053	0.229738	17.25	51.75	31
923	0.47155	Cropland	47.08	62	9.9	472	1053	0.229738	17.25	51.75	31
924	1.149	Forest	47	1413	3.8	1300	912	0.205339	65	25	10
925	0.878	Forest	47	1413	3.8	1300	912	0.205339	65	25	10
926	0.34	Forest	47	444	2.3	858	775	0.174026	55.0482	33.5783	11.3735
927	0.257	Forest	47	444	2.3	858	775	0.174026	55.0482	33.5783	11.3735
928	0.248	Forest	47	444	2.3	858	775	0.174026	55.0482	33.5783	11.3735
929	0.239	Forest	47	444	2.3	858	775	0.174026	55.0482	33.5783	11.3735
930	0.446	Cropland	47	89	3.80313	1275.5	816	0.165928	68.3	16.5	15.2
931	0.912	Forest	47	272	3.2	966	836	0.270505	46.3977	39.9773	13.625
932	0.452	Forest	47	272	3.2	966	836	0.270505	46.3977	39.9773	13.625
933	0.424	Forest	47	272	3.2	966	836	0.270505	46.3977	39.9773	13.625
934	1.25609	Forest	47	240	0.3	676	985	0.263202	46.1264	38.1494	15.7241
935	1.34723	Forest	46.95	271	0.3	676	976	0.263202	42.4483	39.954	17.5977
936	1.099	Grassland	46.85	139	3.7	951	871	0.217598	38.9	46.8	14.3
937	0.69	Cropland	46.6412	231	10.7	748	1085	0.263823	35.5976	43.6829	20.7195
938	0.86	Cropland	46.6412	231	10.7	748	1085	0.263823	35.5976	43.6829	20.7195
939	0.356522	Cropland	46.5584	1006	0.0609562	340.692	1085	0.263823	77.9581	21.0672	0.974707
940	0.034375	Cropland	46.5584	1006	0.0609562	340.692	1085	0.263823	50.14	45.9947	3.86535
941	0.54141	Cropland	46.53	64	10.2	464	1085	0.263823	19.5714	48.4286	32
942	0.49338	Forest	46.53	64	10.2	464	1010	0.296687	19.5714	48.4286	32
943	0.36152	Forest	46.53	64	10.2	464	1010	0.296687	19.5714	48.4286	32
944	0.37549	Grassland	46.53	64	10.2	464	1060	0.215311	19.5714	48.4286	32
945	0.38423	Grassland	46.53	64	10.2	464	1060	0.215311	19.5714	48.4286	32
946	1.039	Forest	46.5	373	9.5	951	850	0.437949	29.39	36.37	34.24
947	1.1862	Forest	46.5	373	9.5	951	850	0.437949	40.93	33.54	25.53
948	1.023	Cropland	46.3772	602	9.6	500	1365	0.223806	19.9551	58.5393	21.5056
949	0.78272	Wetland	46.3482	723	0.19	437.5	1168	0.261766	44.2202	36.5298	19.25
950	0.252648	Grassland	46.2668	865	-0.260484	336.799	1137	0.180219	92.244	7.22169	0.534347
951	0.0256569	Grassland	46.2668	865	-0.260484	336.799	1137	0.180219	59.76	38.5261	1.71394
952	0.53268	Cropland	46.24	14	10.3	393	1061	0.214965	12.593	47.407	40
953	0.52525	Cropland	46.24	14	10.3	393	1061	0.214965	12.593	47.407	40
954	0.50954	Cropland	46.24	14	10.3	393	1061	0.214965	12.593	47.407	40
955	0.47024	Cropland	46.24	14	10.3	393	1061	0.214965	12.593	47.407	40
956	0.46675	Cropland	46.24	14	10.3	393	1061	0.214965	12.593	47.407	40
957	0.885	Wetland	46.217	1133	6.4	358	1268	0.210471	65	25	10
958	0.753	Wetland	46.217	1133	6.4	358	1268	0.210471	65	25	10
959	0.435	Forest	46.18	1358	5	2200	961	0.275994	43.5714	35.4286	21
960	0.206949	Grassland	46.1602	940	1.35719	273.482	1144	0.180219	89.2291	9.99386	0.777005
961	0.024451	Grassland	46.1602	940	1.35719	273.482	1144	0.180219	79.55	17.7694	2.68061
962	0.0289	Forest	46	536	3.9	823	808	0.245346	45.7639	46.2361	8
963	0.0145	Forest	46	536	3.9	823	808	0.245346	45.7639	46.2361	8
964	0.0322	Forest	46	536	3.9	823	808	0.245346	45.7639	46.2361	8
965	0.4	Forest	46	536	3.88	821	808	0.245346	45.7639	45.6528	8.58333
966	0.55	Forest	46	536	3.88	821	808	0.245346	45.7639	45.6528	8.58333
967	0.79	Forest	46	536	3.88	821	875	0.260536	45.7639	45.6528	8.58333
968	0.30013	Forest	45.878	333	3.6	997	875	0.260536	44.253	36.747	19
969	0.27693	Forest	45.878	333	3.6	997	875	0.260536	44.253	36.747	19
970	0.22927	Forest	45.878	333	3.6	997	875	0.260536	44.253	36.747	19
971	0.17492	Forest	45.878	333	3.6	997	875	0.260536	44.253	36.747	19
972	0.15113	Forest	45.878	333	3.6	997	875	0.260536	44.253	36.747	19
973	0.305691	Grassland	45.7029	873	-0.901407	366.977	1185	0.200661	84.607	14.8195	0.573507
974	0.0204082	Grassland	45.7029	873	-0.901407	366.977	1185	0.200661	74.23	24.1663	1.60374
975	0.38593	Forest	45.656	512	3.1	1007	809	0.218866	43.9762	43.0238	13
976	0.37323	Forest	45.656	512	3.1	1007	809	0.218866	43.9762	43.0238	13
977	0.29372	Forest	45.656	512	3.1	1007	809	0.218866	43.9762	43.0238	13
978	0.29113	Forest	45.656	512	3.1	1007	809	0.218866	43.9762	43.0238	13
979	0.32958	Grassland	45.445	979	0.43	419.64	1179	0.200054	64.0367	27.3833	8.58
980	0.24	Cropland	45.43	274	6.29417	741.6	1042	0.255134	57.3293	30.2195	12.4512
981	0.31	Cropland	45.43	274	6.29417	741.6	1042	0.255134	57.3293	30.2195	12.4512
982	0.029904	Grassland	45.4099	878	2.77745	243.385	1224	0.204889	83.2	13.5417	3.25831
983	0.237311	Grassland	45.4099	878	2.77745	243.385	1224	0.204889	91.9671	7.44393	0.588993
984	1.39754	Forest	45.4	397	2.8	700	1029	0.198164	43.7882	42.2118	14
985	1.42682	Forest	45.4	397	2.8	700	1029	0.198164	43.7882	42.2118	14
986	1.3324	Forest	45.4	509	2.6	724	1018	0.198164	42.6941	40	17.3059
987	0.35	Forest	45.3833	319	1.7	668	1019	0.198164	46.2471	37.8353	15.9176
988	0.4	Forest	45.3833	319	1.7	668	1019	0.198164	46.2471	37.8353	15.9176
989	0.4	Forest	45.3833	319	1.7	668	1019	0.198164	46.2471	37.8353	15.9176
990	0.48	Forest	45.3833	319	1.7	668	1019	0.198164	46.2471	37.8353	15.9176
991	0.33	Forest	45.3833	319	1.7	668	1019	0.198164	46.2471	37.8353	15.9176
992	0.45	Forest	45.3833	319	1.7	668	1019	0.198164	46.2471	37.8353	15.9176
993	0.25	Forest	45.3833	319	1.7	668	1019	0.198164	46.2471	37.8353	15.9176
994	0.3	Forest	45.3833	319	1.7	668	1019	0.198164	46.2471	37.8353	15.9176
995	0.4	Forest	45.3833	319	1.7	668	1019	0.198164	46.2471	37.8353	15.9176
996	1.65	Forest	45.3833	319	2.8	723	1019	0.198164	46.2442	37.8605	15.8953
997	2.12	Forest	45.3833	319	2.8	723	1019	0.198164	46.2442	37.8605	15.8953
998	1.94	Forest	45.3833	319	2.8	723	1019	0.198164	46.2442	37.8605	15.8953
999	1.96	Forest	45.3833	319	2.8	723	1019	0.198164	46.2442	37.8605	15.8953
1000	1.52	Forest	45.3833	319	2.8	723	1019	0.198164	46.2442	37.8605	15.8954
1001	1.49	Forest	45.3833	319	2.8	723	1019	0.198164	46.2442	37.8605	15.8954
1002	1.56	Forest	45.3833	319	2.8	723	1019	0.198164	46.2442	37.8605	15.8954
1003	1.82	Forest	45.3833	319	2.8	723	1019	0.198164	46.2442	37.8605	15.8954
1004	1.549	Forest	45.383	322	1.6	700	1019	0.198164	46.241	37.759	16
1005	1.379	Forest	45.383	322	1.6	700	1019	0.198164	46.241	37.759	16
1006	1.42	Forest	45.35	327	2.8	700	1030	0.198164	45.4353	38.9177	15.6471
1007	0.585869	Forest	45.33	432	2.6	724	1022	0.198164	41.3171	41.2927	17.3902
1008	1.2	Grassland	45.2958	1119	8	326	1492	0.245019	39.2118	39.953	20.8353
1009	0.67334	Forest	45.196	461	11.2	170	1118	0.268833	37	34	29
1010	0.718	Forest	45.196	461	11.2	170	1118	0.268833	37	34	29
1011	0.1178	Grassland	45.15	191	5	400	1425	0.206037	79.5205	15.0849	5.39461
1012	0.28657	Grassland	45.0131	976	0.83	373	1184	0.23859	77.6147	13.5953	8.79
1013	0.2316	Wetland	45	168	5	400	1379	0.206037	48.3	40.4	11.3
1014	0.290419	Grassland	44.9252	882	2.87467	265.286	1271	0.187276	89.7378	9.38492	0.877286
1015	0.0223089	Grassland	44.9252	882	2.87467	265.286	1271	0.187276	76.28	20.0631	3.65691
1016	0.0908	Cropland	44.8	124	5	400	1279	0.219718	75	21.2	3.8
1017	0.34	Cropland	44.6666	153	6.4	470	1314	0.219718	55.1667	27.119	17.7143
1018	0.27	Cropland	44.6666	153	6.4	470	1314	0.219718	55.1667	27.119	17.7143
1019	0.31	Cropland	44.6666	153	6.4	470	1314	0.219718	55.1667	27.119	17.7143
1020	0.56568	Grassland	44.6597	1073	0.67	359.38	1175	0.209835	62.5688	21.7412	15.69
1021	0.362832	Grassland	44.6362	1196	1.03857	345.169	1165	0.209835	83.3532	15.7122	0.934634
1022	0.0412098	Grassland	44.6362	1196	1.03857	345.169	1165	0.209835	72.43	21.298	6.27204
1023	0.358643	Grassland	44.6219	1009	0.791642	317.933	1193	0.222388	69.4484	30.3513	0.200361
1024	0.0226727	Grassland	44.6219	1009	0.791642	317.933	1193	0.222388	51.69	45.0215	3.28855
1025	1.29	Forest	44.5171	2352	0.4	544	1092	0.182731	39.9398	41.5904	18.4699
1026	0.38193	Grassland	44.4634	1049	1.07	323.66	1201	0.222388	64.0367	24.4533	11.51
1027	0.335338	Grassland	44.4206	1045	2.14193	298.663	1221	0.196731	76.7979	22.574	0.628155
1028	0.0326279	Grassland	44.4206	1045	2.14193	298.663	1221	0.196731	78.4	19.2949	2.30514
1029	1.2	Forest	44.4204	263	3.3	652	1039	0.137275	34.9518	45.4458	19.6024
1030	1.26	Forest	44.4204	263	3.3	652	1039	0.137275	34.9518	45.4458	19.6024
1031	1.12	Forest	44.4204	263	3.3	652	1039	0.137275	34.9518	45.4458	19.6024
1032	0.4213	Cropland	44.383	167	5	400	1214	0.22172	16.4	56.9	26.7
1033	0.0430742	Grassland	44.3475	1947	1.54833	290.4	789	0.0626143	40	40	20
1034	0.0860769	Grassland	44.3464	2096	1.48083	289.8	789	0.0626143	41	38	21
1035	0.0968897	Grassland	44.3461	2009	1.18264	295.5	789	0.0626143	41	38	21
1036	0.0981775	Grassland	44.3456	2096	0.475695	304.667	789	0.0626143	39	41	20
1037	0.0994769	Grassland	44.3452	2079	0.149167	309.4	789	0.0626143	39	41	20
1038	0.040622	Grassland	44.3448	2180	0.149167	309.4	789	0.0626143	39	41	20
1039	0.0808747	Grassland	44.3443	2180	0.149167	309.4	789	0.0626143	39	41	20
1040	0.0582975	Grassland	44.3438	2180	0.149167	309.4	789	0.0626143	40	41	19
1041	1.34	Grassland	44.3192	1252	0.9	416	1227	0.291117	35	58	7
1042	1.25	Grassland	44.3192	1252	0.9	416	1227	0.291117	8	82	10
1043	3.48	Grassland	44.3192	1252	0.9	416	1227	0.291117	20	70	10
1044	1.37	Grassland	44.3192	1252	0.9	416	1227	0.291117	10	81	9
1045	0.328244	Grassland	44.2335	1120	1.38765	299.186	1230	0.149062	83.556	15.3634	1.08057
1046	0.0205837	Grassland	44.2335	1120	1.38765	299.186	1230	0.149062	75.25	21.2853	3.46473
1047	0.35513	Grassland	44.2277	1143	1.07	303.57	1222	0.149062	68.0734	21.8866	10.04
1048	1.553	Forest	44.21	467	7.5	2500	1220	0.423631	41.3415	41.6585	17
1049	1.369	Forest	44.21	467	7.5	2500	1220	0.423631	41.3415	41.6585	17
1050	1.23	Forest	44.21	467	7.5	2500	1220	0.423631	41.3415	41.6585	17
1051	1.139	Forest	44.21	467	7.5	2500	1220	0.423631	41.3415	41.6585	17
1052	1.075	Forest	44.21	467	7.5	2500	1220	0.423631	41.3415	41.6585	17
1053	1.031	Forest	44.21	467	7.5	2500	1220	0.423631	41.3415	41.6585	17
1054	0.976	Forest	44.21	467	7.5	2500	1220	0.423631	41.3415	41.6585	17
1055	0.947	Forest	44.21	467	7.5	2500	1220	0.423631	41.3415	41.6585	17
1056	2.76	Forest	44.2013	1232	-0.9	461	1180	0.291117	29	65	6
1057	2.02	Forest	44.2013	1232	-0.9	461	1180	0.291117	29	65	6
1058	1.33	Forest	44.2	1361	-0.9	460	1159	0.291117	43	51	6
1059	1.12	Forest	44.2	1361	-0.9	460	1159	0.291117	49	46	5
1060	1.57	Forest	44.2	1361	-0.9	460	1159	0.291117	39	56	5
1061	1.49	Forest	44.2	1361	-0.9	460	1159	0.291117	41	53	6
1062	3.9	Forest	44.1972	1243	-0.9	461	1168	0.291117	41	54	5
1063	3.53	Forest	44.1933	1819	-0.9	461	1112	0.291117	30	65.5	4.5
1064	3.63	Forest	44.1933	1819	-0.9	461	1112	0.291117	25	67	8
1065	3.22	Forest	44.1933	1819	-0.9	461	1112	0.291117	19	74	7
1066	0.47716	Cropland	44.1	293	4.1	650	1100	0.297579	47.8293	37.3902	14.7805
1067	0.58423	Cropland	44.1	293	4.1	650	1100	0.297579	47.8293	37.3902	14.7805
1068	1.02649	Cropland	44.1	293	4.1	650	1100	0.297579	47.8293	37.3902	14.7805
1069	0.51032	Cropland	44.1	293	4.1	650	1100	0.297579	47.8293	37.3902	14.7805
1070	0.48359	Cropland	44.1	293	4.1	650	1100	0.297579	47.8293	37.3902	14.7805
1071	0.30541	Cropland	44.0789	1002	2.52309	267.796	1100	0.297579	89.8818	9.33973	0.77849
1072	0.026297	Grassland	44.0789	1002	2.52309	267.796	1082	0.318521	72.3	26.3894	1.31061
1073	0.0503805	Grassland	44.0249	1061	2.67617	263.326	1082	0.318521	73.64	21.921	4.43896
1074	0.453997	Grassland	44.0249	1061	2.67617	263.326	1082	0.318521	74.5349	25.324	0.141014
1075	1.15	Grassland	44	252	7.7	948	1082	0.318521	35.253	44.506	20.241
1076	1.03	Grassland	44	266	12.5	766	1082	0.318521	26.6	52	21.4
1077	0.89	Grassland	44	266	12.5	766	1082	0.318521	28.1	51.6	20.3
1078	0.81	Grassland	44	266	12.5	766	1082	0.318521	63.3	19	17.7
1079	0.67	Forest	44	266	12.5	766	1141	0.181141	63.7	18.8	17.5
1080	0.30702	Forest	43.9921	1146	1.15	245.54	1141	0.181141	72.844	16.696	10.46
1081	0.6	Forest	43.9669	739	8.5	422	1141	0.181141	22.7125	43.05	34.2375
1082	0.231164	Forest	43.9329	1083	1.76179	257.719	1141	0.181141	77.7218	22.1535	0.124686
1083	0.0251799	Forest	43.9329	1083	1.76179	257.719	1141	0.181141	60.41	37.7243	1.86574
1084	0.332721	Grassland	43.9251	1226	1.76298	293.559	1331	0.190941	83.325	15.6342	1.04076
1085	0.0403448	Grassland	43.9251	1226	1.76298	293.559	1331	0.190941	67.8	30.3269	1.87307
1086	0.37204	Grassland	43.9136	1128	1.31	270.09	1334	0.190941	71.3761	17.9539	10.67
1087	0.0921453	Grassland	43.9008	1905	1.55625	249.5	1334	0.190941	39	42	19
1088	0.172034	Cropland	43.8995	1901	1.55625	249.5	912	0.239547	39	40	21
1089	0.125452	Cropland	43.8992	1585	3.75729	234.25	1215	0.321841	44	33	23
1090	0.0608293	Cropland	43.8988	1593	3.75729	234.25	1215	0.321841	44	33	23
1091	0.0757788	Cropland	43.8929	1631	2.95347	243	1215	0.321841	45	35	20
1092	0.141152	Cropland	43.8907	1657	2.95347	243	1215	0.321841	44	36	20
1093	0.083014	Forest	43.8893	1673	2.86417	243.8	1329	0.208914	46	34	20
1094	0.130804	Grassland	43.8886	1980	1.07083	252.75	1506	0.235387	36	42	22
1095	0.0787917	Grassland	43.8886	1693	2.76667	244.4	1307	0.203766	44	34	22
1096	0.176357	Grassland	43.8882	1980	1.07083	252.75	1307	0.203766	38	42	20
1097	0.15445	Grassland	43.8882	2018	1.1	252.6	1234	0.190941	38	42	20
1098	0.527473	Grassland	43.8868	1209	1.70707	301.397	1234	0.190941	79.2977	19.6657	1.03665
1099	0.043038	Grassland	43.8868	1209	1.70707	301.397	1300	0.203766	76.04	20.5614	3.39862
1100	0.18801	Wetland	43.8743	1054	2.2	220.98	1110	0.121417	76.8807	14.5393	8.58
1101	0.252372	Wetland	43.8645	1048	3.29444	205.613	1089	0.121417	73.552	26.0659	0.382007
1102	0.0304104	Grassland	43.8645	1048	3.29444	205.613	1183	0.206947	61.31	35.5876	3.10243
1103	0.373754	Grassland	43.8492	1151	0.863555	347.702	1183	0.206947	82.0915	16.8894	1.01904
1104	0.0266667	Wetland	43.8492	1151	0.863555	347.702	1183	0.206947	73.87	23.245	2.885
1105	0.38319	Wetland	43.8351	1022	3.4	203.13	1120	0.206947	75.7798	15.0102	9.21
1106	0.528399	Wetland	43.8323	1103	1.89776	302.791	1120	0.0914352	59.6347	39.5805	0.784798
1107	0.0418848	Grassland	43.8323	1103	1.89776	302.791	1077	0.121417	64.17	31.9997	3.83027
1108	0.1	Wetland	43.825	733	4.1	382	1108	0.0914352	51.0976	31.7439	17.1585
1109	0.11	Grassland	43.825	733	4.1	382	1077	0.121417	51.0976	31.7439	17.1585
1110	0.08	Grassland	43.825	733	4.1	382	1077	0.121417	51.0976	31.7439	17.1585
1111	0.15	Grassland	43.825	733	4.1	382	1230	0.190941	51.0976	31.7439	17.1585
1112	0.17	Grassland	43.825	733	4.1	382	1230	0.190941	51.0976	31.7439	17.1585
1113	0.799	Grassland	43.766	285	13	745	1433	0.191774	11.5115	36.036	52.4524
1114	0.6204	Grassland	43.76	110	12.7	711	1437	0.191774	49.3651	42.7857	7.84922
1115	0.0287591	Grassland	43.7365	1076	2.40292	289.483	1437	0.191774	61.3	34.711	3.98904
1116	0.334921	Grassland	43.7365	1076	2.40292	289.483	1241	0.190941	86.9167	12.195	0.888306
1117	0.29051	Grassland	43.7173	1052	3.56	147.32	1241	0.190941	72.4771	17.2729	10.25
1118	0.54	Grassland	43.7012	2090	1.3	260	1461	0.175409	40.1772	41.4937	18.3291
1119	0.164825	Grassland	43.6448	2454	-2.24688	298.75	1240	0.149062	43	35	22
1120	0.181067	Grassland	43.6447	2395	-2.24688	298.75	1240	0.149062	43	35	22
1121	0.0468043	Wetland	43.6446	2454	-2.44333	304	1398	0.291117	43	35	22
1122	0.110891	Wetland	43.6445	2454	-2.44333	304	1398	0.291117	43	35	22
1123	0.0738331	Wetland	43.6438	2549	-2.54062	306.75	1398	0.291117	42	37	21
1124	0.12976	Wetland	43.6418	2405	-2.38681	302.833	1398	0.291117	44	33	23
1125	0.132282	Wetland	43.6417	2348	-2.18229	298	1398	0.291117	44	34	22
1126	0.205098	Forest	43.6414	2374	-2.18229	298	1428	0.406873	44	34	22
1127	0.144067	Cropland	43.6411	2405	-2.38681	302.833	1169	0.286422	42	36	22
1128	0.0363474	Grassland	43.6401	2501	-2.45333	304.8	1311	0.162945	41	37	22
1129	0.197342	Grassland	43.6401	2466	-2.50903	303.333	1311	0.162945	44	37	19
1130	0.132425	Grassland	43.64	2444	-2.38681	302.833	1493	0.148811	42	36	22
1131	0.208598	Wetland	43.64	2527	-2.905	313	1128	0.125453	43	37	20
1132	0.197004	Forest	43.6399	2466	-2.60667	306	798	0.0310846	44	35	21
1133	0.0635268	Forest	43.6394	2527	-2.905	313	798	0.0310846	42	40	18
1134	0.0982029	Forest	43.6387	2588	-2.60667	306	798	0.0310846	43	35	22
1135	0.32706	Grassland	43.6387	953	4.21	147.32	798	0.0310846	69.1743	23.2957	7.53
1136	0.048316	Grassland	43.6385	2601	-2.905	313	798	0.0310846	42	38	20
1137	0.074615	Forest	43.6373	2601	-3.50903	329.667	798	0.0310846	42	40	18
1138	0.668	Forest	43.6361	230	12.4	723	808	0.0310846	49.37	42.78	7.85
1139	0.808	Forest	43.6361	230	12.4	723	804	0.0310846	16.92	76.56	6.52
1140	0.0762463	Forest	43.6337	957	4.99737	153.9	795	0.0310846	96.9531	2.84896	0.197965
1141	0.037124	Grassland	43.6337	957	4.99737	153.9	795	0.0310846	87.45	9.16079	3.38921
1142	0.315	Forest	43.6333	1192	1.5	336	768	0.0310846	54.0244	29.1707	16.8049
1143	0.3	Forest	43.6333	1192	1.5	336	795	0.0310846	64.1	33.4	2.5
1144	0.3	Forest	43.6333	1192	1.5	336	741	0.0310846	63.7	33.9	2.4
1145	0.4	Forest	43.6333	1192	1.5	336	768	0.0310846	63.9	33.7	2.4
1146	0.3	Forest	43.6333	1192	1.5	336	741	0.0310846	64.4	33.1	2.5
1147	0.3	Forest	43.6333	1192	1.5	336	768	0.0310846	63.8	33.7	2.5
1148	0.338	Forest	43.63	1187	0.75	350	1530	0.139367	52.3902	30.8293	16.7805
1149	0.331	Forest	43.63	1187	-0.4	350	741	0.0310846	52.3902	30.8293	16.7805
1150	0.208	Forest	43.63	1187	-0.4	350	741	0.0310846	52.3902	30.8293	16.7805
1151	0.351	Wetland	43.63	1187	-0.4	350	1147	0.286422	52.3902	30.8293	16.7805
1152	0.2475	Wetland	43.6	96	14.4	846	1147	0.286422	28.061	43.1951	28.7439
1153	0.30032	Forest	43.5767	1234	1.99833	320.367	1551	0.145853	86.7749	12.478	0.747062
1154	0.0217806	Forest	43.5767	1234	1.99833	320.367	1551	0.145853	47.44	49.3311	3.22888
1155	0.82	Grassland	43.5512	2592	0.6	266	1189	0.177573	40.3684	42.3026	17.3289
1156	1.03	Grassland	43.55	323	6.5	971	1189	0.177573	48.939	35.4634	15.5976
1157	0.387097	Grassland	43.541	1188	1.36387	333.866	1189	0.177573	85.4156	13.8893	0.695183
1158	0.0366826	Grassland	43.541	1188	1.36387	333.866	1189	0.177573	54.44	44.8519	0.708066
1159	0.467949	Grassland	43.5398	1344	0.8135	323.401	1189	0.177573	78.7746	20.2086	1.01678
1160	0.0354633	Grassland	43.5398	1344	0.8135	323.401	1189	0.177573	73.42	23.2098	3.37022
1161	0.287879	Grassland	43.5389	1015	4.43955	186.713	1189	0.177573	76.8443	23.0273	0.128479
1162	0.0268293	Grassland	43.5389	1015	4.43955	186.713	1189	0.177573	69.06	26.9761	3.96393
1163	0.3	Grassland	43.4862	193	13.3	624	1189	0.177573	10.1	60.5	29.4
1164	0.37	Grassland	43.4862	193	13.3	624	1189	0.177573	33.7654	38.5926	27.642
1165	0.3	Cropland	43.4862	193	13.3	624	1235	0.393815	12.4	59.4	28.2
1166	0.10687	Grassland	43.4411	1894	1.74931	237.833	1187	0.177573	46	31	23
1167	0.146139	Grassland	43.4389	1921	1.77583	238.6	1187	0.177573	44	34	22
1168	0.152498	Grassland	43.4387	1956	1.77583	238.6	1005	0.125453	44	34	22
1169	0.152676	Cropland	43.4386	2012	1.54792	240	930	0.234794	44	34	22
1170	0.185442	Grassland	43.4378	1956	1.60833	239.333	1238	0.177573	44	34	22
1171	0.158834	Grassland	43.437	1956	1.14917	242.6	1238	0.177573	41	41	18
1172	0.143454	Grassland	43.4366	1872	1.56042	239.5	1209	0.162945	48	29	23
1173	0.110437	Grassland	43.4359	1965	1.14917	242.6	1209	0.162945	41	41	18
1174	0.125691	Grassland	43.434	2157	0.946528	243.833	1504	0.182741	41	40	19
1175	0.0913807	Grassland	43.4314	2115	1.12167	242	1504	0.182741	40	41	19
1176	0.168856	Cropland	43.4306	2115	1.12167	242	1502	0.355167	40	41	19
1177	0.144083	Cropland	43.429	2057	0.7075	245	1502	0.355167	41	41	18
1178	0.0823213	Cropland	43.4257	2192	0.245139	249.167	1502	0.355167	44	38	18
1179	0.12982	Grassland	43.416	2144	0.999167	246.6	1110	0.132999	41	37	22
1180	0.103907	Grassland	43.4157	1915	1.75972	244.167	1120	0.132999	38	42	20
1181	0.1475	Grassland	43.4153	1865	1.81417	243.2	1120	0.132999	38	42	20
1182	0.154237	Grassland	43.4149	2137	0.999167	246.6	1110	0.132999	41	37	22
1183	0.192047	Grassland	43.4147	2137	0.999167	246.6	1120	0.132999	41	38	21
1184	0.16413	Grassland	43.4144	1865	1.81417	243.2	1120	0.132999	37	45	18
1185	0.126681	Grassland	43.4132	1892	1.81417	243.2	1125	0.132999	37	45	18
1186	0.154228	Grassland	43.4119	1892	1.46833	246.4	1120	0.132999	39	42	19
1187	0.0855935	Grassland	43.4108	1925	1.46833	246.4	1110	0.132999	38	44	18
1188	0.36579	Grassland	43.4031	1023	4.29	149.55	1072	0.132999	66.9725	24.8675	8.16
1189	0.344234	Grassland	43.4	529	2.1	660	1072	0.132999	33.8293	43.7317	22.439
1190	1.302	Grassland	43.39	2282	0.1	924	1072	0.132999	53.4217	33.5783	13
1191	1.272	Grassland	43.39	2282	0.1	924	1072	0.132999	53.4217	33.5783	13
1192	1.008	Grassland	43.39	2282	0.1	924	1053	0.132999	53.4217	33.5783	13
1193	1.808	Wetland	43.39	2282	0.1	924	1118	0.132999	53.4217	33.5783	13
1194	1.033	Wetland	43.39	2282	0.1	924	1118	0.132999	53.4217	33.5783	13
1195	1.077	Grassland	43.39	2282	0.1	924	1053	0.132999	53.4217	33.5783	13
1196	0.0339644	Grassland	43.3589	1041	5.18391	160.404	1053	0.132999	70.8	25.3086	3.89143
1197	0.236607	Wetland	43.3589	1041	5.18391	160.404	1118	0.132999	74.4455	25.3358	0.218693
1198	0.34	Wetland	43.35	675	2.1	656	1118	0.132999	37.7927	43.3659	18.8415
1199	0.18	Wetland	43.35	675	2.1	656	1118	0.132999	37.7927	43.3659	18.8415
1200	0.31	Grassland	43.35	675	2.1	656	1118	0.132999	37.7927	43.3659	18.8415
1201	0.38	Forest	43.35	675	2.1	656	1580	0.145853	37.7927	43.3659	18.8415
1202	0.33	Cropland	43.35	675	2.1	656	972	0.177087	37.7927	43.3659	18.8415
1203	0.59	Grassland	43.35	675	2.1	656	1564	0.145853	37.7927	43.3659	18.8415
1204	0.49	Grassland	43.35	675	2.1	656	1564	0.145853	37.7927	43.3659	18.8415
1205	0.44	Forest	43.35	675	2.1	656	923	0.267013	37.7927	43.3659	18.8415
1206	0.36	Forest	43.35	675	2.1	656	923	0.267013	37.7927	43.3659	18.8415
1207	0.5	Forest	43.35	675	2.1	656	923	0.267013	37.7927	43.3659	18.8415
1208	0.33	Forest	43.35	675	2.1	656	923	0.267013	37.7927	43.3659	18.8415
1209	0.43	Forest	43.35	675	2.1	656	923	0.267013	37.7927	43.3659	18.8415
1210	0.31	Forest	43.35	675	2.1	656	923	0.267013	37.7927	43.3659	18.8415
1211	0.45	Forest	43.35	675	2.1	656	923	0.267013	37.7927	43.3659	18.8415
1212	0.61	Forest	43.35	675	2.1	656	923	0.267013	37.7927	43.3659	18.8415
1213	0.47	Forest	43.35	675	2.1	656	923	0.267013	37.7927	43.3659	18.8415
1214	0.81	Forest	43.35	675	2.1	656	923	0.267013	37.7927	43.3659	18.8415
1215	0.3	Forest	43.35	675	2.1	656	923	0.267013	37.7927	43.3659	18.8415
1216	0.62	Forest	43.35	675	2.1	656	923	0.267013	37.7927	43.3659	18.8415
1217	0.58	Forest	43.35	675	2.1	656	923	0.267013	37.7927	43.3659	18.8415
1218	0.58768	Forest	43.35	675	2.1	656	923	0.267013	37.7927	43.3659	18.8415
1219	0.16355	Forest	43.35	675	2.1	656	923	0.267013	37.7927	43.3659	18.8415
1220	0.17	Forest	43.35	675	2.1	656	923	0.267013	37.7927	43.3659	18.8415
1221	0.23	Forest	43.35	675	2.1	656	923	0.267013	37.7927	43.3659	18.8415
1222	0.22832	Forest	43.35	675	2.1	656	923	0.267013	37.7927	43.3659	18.8415
1223	0.61	Forest	43.35	675	2.1	656	923	0.267013	37.7927	43.3659	18.8415
1224	0.44	Forest	43.35	675	2.1	656	923	0.267013	37.7927	43.3659	18.8415
1225	0.44	Forest	43.35	675	2.1	656	923	0.267013	37.7927	43.3659	18.8415
1226	0.5	Forest	43.35	675	2.1	656	923	0.267013	37.7927	43.3659	18.8415
1227	0.55	Forest	43.35	675	2.1	656	923	0.267013	37.7927	43.3659	18.8415
1228	0.26	Forest	43.35	675	2.1	656	923	0.267013	37.7927	43.3659	18.8415
1229	0.49	Forest	43.35	675	2.1	656	923	0.267013	37.7927	43.3659	18.8415
1230	0.2	Forest	43.35	675	2.1	656	923	0.267013	37.7927	43.3659	18.8415
1231	0.36	Forest	43.35	675	2.1	656	923	0.267013	37.7927	43.3659	18.8415
1232	0.38	Forest	43.35	675	2.1	656	923	0.267013	37.7927	43.3659	18.8415
1233	0.21	Forest	43.35	675	2.1	656	923	0.267013	37.7927	43.3659	18.8415
1234	0.33	Forest	43.35	675	2.1	656	923	0.267013	37.7927	43.3659	18.8415
1235	0.0629697	Forest	43.3256	955	5.17506	191.652	923	0.267013	30.01	64.7302	5.25982
1236	0.664099	Forest	43.3256	955	5.17506	191.652	923	0.267013	66.3917	30.9717	2.63663
1237	1.482	Forest	43.32	2158	1.4	956	923	0.267013	55.8625	33.1375	11
1238	1.129	Forest	43.32	2158	1.4	956	923	0.267013	55.8625	33.1375	11
1239	1.05	Forest	43.32	2158	1.4	956	923	0.267013	55.8625	33.1375	11
1240	1.236	Forest	43.32	2158	1.4	956	923	0.267013	55.8625	33.1375	11
1241	1.295	Forest	43.32	2158	1.4	956	923	0.267013	55.8625	33.1375	11
1242	1.015	Grassland	43.32	2158	1.4	956	1582	0.148811	55.8625	33.1375	11
1243	1.497	Grassland	43.32	2158	1.4	956	1582	0.148811	55.8625	33.1375	11
1244	0.409	Grassland	43.3	1619	6.6	232	1528	0.146256	58.5	35.4	6.1
1245	2.47	Grassland	43.299	270	10.7	613	1091	0.33769	88.3	6	5.7
1246	0.76	Forest	43.2981	2273	1.5	247	1200	0.137967	42.5181	37.9759	19.506
1247	0.0284495	Grassland	43.2962	1035	5.11452	173.271	1563	0.139367	71.27	24.1393	4.59068
1248	0.228731	Grassland	43.2962	1035	5.11452	173.271	1563	0.139367	90.7591	8.58338	0.65752
1249	1.64	Grassland	43.2	137	5	750	961	0.250773	52.2805	38.7195	9
1250	1.5	Grassland	43.2	137	5	750	961	0.250773	52.2805	38.7195	9
1251	0.99	Grassland	43.2	137	5	750	961	0.250773	52.2805	38.7195	9
1252	0.91	Grassland	43.2	137	5	750	961	0.250773	52.2805	38.7195	9
1253	0.73	Grassland	43.2	137	5	750	961	0.250773	52.2805	38.7195	9
1254	1.28	Grassland	43.2	137	5	750	961	0.250773	52.2805	38.7195	9
1255	1.03	Grassland	43.2	137	5	750	961	0.250773	52.2805	38.7195	9
1256	1.29	Grassland	43.2	137	5	750	961	0.250773	52.2805	38.7195	9
1257	1.76	Grassland	43.2	137	5	750	961	0.250773	52.2805	38.7195	9
1258	0.6	Grassland	43.2	137	5	750	961	0.250773	52.2805	38.7195	9
1259	1.87	Grassland	43.2	137	5	750	961	0.250773	52.2805	38.7195	9
1260	0.37	Grassland	43.2	137	5	750	961	0.250773	52.2805	38.7195	9
1261	0.7	Forest	43.1899	2536	-0.4	256	982	0.127456	40.4337	43.3494	16.2169
1262	0.217066	Grassland	43.1738	1055	5.21397	193.006	1587	0.162498	85.5718	13.8186	0.609582
1263	0.0291605	Grassland	43.1738	1055	5.21397	193.006	1587	0.162498	70.79	24.2644	4.94555
1264	0.24388	Forest	43.1675	1042	4.61	189.73	1579	0.140506	74.6789	15.4911	9.83
1265	1.18	Cropland	43.15	216	5.3	750	962	0.250773	42.6219	40.3781	17
1266	1.21	Cropland	43.15	216	5.3	750	962	0.250773	42.6219	40.3781	17
1267	0.56	Cropland	43.15	216	5.3	750	962	0.250773	42.6219	40.3781	17
1268	0.7	Cropland	43.15	216	5.3	750	962	0.250773	42.6219	40.3781	17
1269	0.61	Cropland	43.15	216	5.3	750	962	0.250773	42.6219	40.3781	17
1270	0.57	Cropland	43.15	216	5.3	750	962	0.250773	42.6219	40.3781	17
1271	0.48	Cropland	43.15	216	5.3	750	962	0.250773	42.6219	40.3781	17
1272	1.47	Cropland	43.15	216	5.3	750	962	0.250773	42.6219	40.3781	17
1273	1.4	Cropland	43.15	216	5.3	750	962	0.250773	42.6219	40.3781	17
1274	0.95	Cropland	43.15	216	5.3	750	962	0.250773	42.6219	40.3781	17
1275	0.72	Cropland	43.15	216	5.3	750	962	0.250773	42.6219	40.3781	17
1276	0.33	Cropland	43.15	216	5.3	750	962	0.250773	42.6219	40.3781	17
1277	0.58	Cropland	43.15	216	5.3	750	962	0.250773	42.6219	40.3781	17
1278	0.29	Cropland	43.15	216	5.3	750	962	0.250773	42.6219	40.3781	17
1279	0.21	Cropland	43.15	216	5.3	750	962	0.250773	42.6219	40.3781	17
1280	0.86	Forest	43.1297	2539	-1.9	265	975	0.127456	40.7407	42.4568	16.8025
1281	0.15	Forest	43.0663	3303	-4.2	286	766	0.113475	50.9625	31.9125	17.125
1282	0.874	Grassland	43.05	1046	8.4	341	1681	0.151973	26.5	61.3	12.2
1283	0.273	Grassland	43.05	1046	8.4	341	1681	0.151973	32.7	45.8	21.5
1284	1.57	Cropland	43	1372	7.8	1042	1055	0.38444	27.1	50.2	22.7
1285	1.92	Cropland	43	1372	7.8	1042	1055	0.38444	25	49.9	25.1
1286	1.73	Cropland	43	1372	7.8	1042	1055	0.38444	24.3	52.1	23.6
1287	1.84	Cropland	43	1372	7.8	1042	1055	0.38444	26.4	49.3	24.3
1288	0.281792	Grassland	42.9995	1099	5.40456	193.446	1542	0.138414	69.2279	30.5818	0.190262
1289	0.0268376	Grassland	42.9995	1099	5.40456	193.446	1542	0.138414	73.63	20.5666	5.80339
1290	0.07	Cropland	42.97	355	7.7	244	1472	0.258225	54.0789	34.3289	11.5921
1291	0.06	Cropland	42.97	355	8	326.6	1472	0.258225	54.0789	34.3289	11.5921
1292	0.09	Cropland	42.97	355	8	326.6	1472	0.258225	54.0789	34.3289	11.5921
1293	0.1	Cropland	42.97	355	7.7	244	1472	0.258225	54.0789	34.3289	11.5921
1294	0.14	Cropland	42.97	355	8	326.6	1472	0.258225	54.0789	34.3289	11.5921
1295	0.13	Cropland	42.97	355	7.7	244	1472	0.258225	54.0789	34.3289	11.5921
1296	0.10656	Cropland	42.9667	355	6.8	398	1472	0.258225	54.5	33.8537	11.6463
1297	0.14481	Cropland	42.9667	355	6.8	398	1472	0.258225	54.5	33.8537	11.6463
1298	0.36339	Cropland	42.9667	355	6.8	398	1472	0.258225	54.5	33.8537	11.6463
1299	0.25683	Cropland	42.9667	355	6.8	398	1472	0.258225	54.5	33.8537	11.6463
1300	0.42465	Cropland	42.9667	355	6.8	398	1472	0.258225	54.5	33.8537	11.6463
1301	0.12295	Cropland	42.9667	355	6.8	398	1472	0.258225	54.5	33.8537	11.6463
1302	0.21615	Cropland	42.9667	355	6.8	398	1472	0.258225	54.5	33.8537	11.6463
1303	0.08743	Cropland	42.9667	355	6.8	398	1472	0.258225	54.5	33.8537	11.6463
1304	0.21312	Cropland	42.9667	355	6.8	398	1472	0.258225	54.5	33.8537	11.6463
1305	0.29235	Cropland	42.9667	355	6.8	398	1472	0.258225	54.5	33.8537	11.6463
1306	0.07708	Cropland	42.9667	355	6.8	398	1472	0.258225	54.5	33.8537	11.6463
1307	0.15	Wetland	42.9667	251	6.3	466	1395	0.264819	90.9	5	4.1
1308	0.15	Wetland	42.9667	251	6.3	466	1395	0.264819	90.9	5	4.1
1309	0.15	Wetland	42.9667	251	6.3	466	1395	0.264819	90.9	5	4.1
1310	0.09	Wetland	42.9667	251	6.4	450	1395	0.264819	60.2195	27.2683	12.5122
1311	0.32185	Forest	42.9319	1039	5.33	64.73	1604	0.164657	80.9174	12.1826	6.9
1312	0.09	Cropland	42.92	364	6.4	362	1474	0.258225	57.0921	32.6184	10.2895
1313	0.17	Cropland	42.92	364	6.4	362	1474	0.258225	57.0921	32.6184	10.2895
1314	0.22	Cropland	42.92	364	6.4	362	1474	0.258225	57.0921	32.6184	10.2895
1315	0.3	Cropland	42.92	364	6.4	362	1474	0.258225	57.0921	32.6184	10.2895
1316	0.08158	Grassland	42.9167	362	6.8	397	1469	0.258225	54.1585	34.3293	11.5122
1317	0.0775	Grassland	42.9167	362	6.8	397	1469	0.258225	54.1585	34.3293	11.5122
1318	0.841	Forest	42.8629	469	13.1	1228	1069	0.303032	54.5309	30.8395	14.6296
1319	0.1095	Cropland	42.775	250	6.4	450	1372	0.264819	53.679	29.7531	16.5679
1320	0.105292	Cropland	42.775	250	6.4	450	1372	0.264819	53.679	29.7531	16.5679
1321	0.0857	Cropland	42.775	250	6	450	1372	0.264819	53.679	29.7531	16.5679
1322	0.083	Cropland	42.775	250	6	450	1372	0.264819	53.679	29.7531	16.5679
1323	0.0799	Cropland	42.775	250	6.4	450	1372	0.264819	53.679	29.7531	16.5679
1324	0.0766	Cropland	42.775	250	6	450	1372	0.264819	53.679	29.7531	16.5679
1325	0.0748388	Cropland	42.775	250	6	450	1372	0.264819	53.679	29.7531	16.5679
1326	0.07389	Cropland	42.775	250	5.9	450	1372	0.264819	53.679	29.7531	16.5679
1327	0.0731	Cropland	42.775	250	6.4	450	1372	0.264819	53.679	29.7531	16.5679
1328	0.0631739	Cropland	42.775	250	6.4	450	1372	0.264819	53.679	29.7531	16.5679
1329	0.1341	Cropland	42.77	1186	8.8	943	1112	0.231484	51.6	30.8	17.6
1330	0.2102	Cropland	42.76	1181	8.9	848	1104	0.231484	46.8	30.8	22.4
1331	0.0782	Wetland	42.74	1150	9.3	802	1115	0.231484	69.7	17.8	12.5
1332	0.1541	Cropland	42.74	1154	9.3	877	1114	0.231484	63.6	20.7	15.7
1333	0.1138	Grassland	42.73	1151	9.3	791	1119	0.231484	70.5	15	14.5
1334	0.0652	Forest	42.72	1133	9.3	776	1126	0.248623	67.5	18.4	14.1
1335	0.1699	Forest	42.72	1136	9.3	785	1118	0.248623	58.4	24.6	17
1336	0.0598	Grassland	42.71	1131	9.4	776	1123	0.248623	75.5	15.5	9
1337	0.754	Cropland	42.7	478	8.8	510	1346	0.237719	14.5	62.3	23.2
1338	0.1837	Forest	42.7	1103	9.4	773	1119	0.248623	62.9	19.4	17.7
1339	0.1217	Grassland	42.7	1111	9.4	770	1122	0.248623	73.5	13.4	13.1
1340	0.1798	Grassland	42.7	1111	9.4	773	1122	0.248623	63.1	19.9	17
1341	0.37	Wetland	42.7	1632	4.6	850	1096	0.282799	53.4024	39.5976	7
1342	0.673	Wetland	42.7	1632	4.6	850	1096	0.282799	53.4024	39.5976	7
1343	0.447	Wetland	42.7	1632	4.6	850	1096	0.282799	53.4024	39.5976	7
1344	0.216	Wetland	42.7	1632	4.6	850	1096	0.282799	53.4024	39.5976	7
1345	0.249	Wetland	42.7	1632	4.6	850	1096	0.282799	53.4024	39.5976	7
1346	0.242	Wetland	42.7	1632	4.6	850	1096	0.282799	53.4024	39.5976	7
1347	0.3	Wetland	42.7	1632	4.6	850	1096	0.282799	53.4024	39.5976	7
1348	0.502	Wetland	42.7	1632	4.6	850	1096	0.282799	53.4024	39.5976	7
1349	0.454	Wetland	42.7	1632	4.6	850	1096	0.282799	53.4024	39.5976	7
1350	0.721	Wetland	42.7	1632	4.6	850	1096	0.282799	53.4024	39.5976	7
1351	0.344	Wetland	42.7	1632	4.6	850	1096	0.282799	53.4024	39.5976	7
1352	0.703	Wetland	42.7	1632	4.6	850	1096	0.282799	53.4024	39.5976	7
1353	0.534	Wetland	42.7	1632	4.6	850	1096	0.282799	53.4024	39.5976	7
1354	0.751	Wetland	42.7	1632	4.6	850	1096	0.282799	53.4024	39.5976	7
1355	1.047	Wetland	42.7	1632	4.6	850	1096	0.282799	53.4024	39.5976	7
1356	1.094	Wetland	42.7	1632	4.6	850	1096	0.282799	53.4024	39.5976	7
1357	0.839	Wetland	42.7	1632	4.6	850	1096	0.282799	53.4024	39.5976	7
1358	0.813	Wetland	42.7	1632	4.6	850	1096	0.282799	53.4024	39.5976	7
1359	0.938	Wetland	42.7	1632	4.6	850	1096	0.282799	53.4024	39.5976	7
1360	0.956	Wetland	42.7	1632	4.6	850	1096	0.282799	53.4024	39.5976	7
1361	1.116	Wetland	42.7	1632	4.6	850	1096	0.282799	53.4024	39.5976	7
1362	0.697	Wetland	42.7	1632	4.6	850	1096	0.282799	53.4024	39.5976	7
1363	0.38	Wetland	42.7	1632	4.6	850	1096	0.282799	53.4024	39.5976	7
1364	0.731	Wetland	42.7	1632	4.6	850	1096	0.282799	53.4024	39.5976	7
1365	0.444	Wetland	42.7	1632	4.6	850	1096	0.282799	53.4024	39.5976	7
1366	0.726	Wetland	42.7	1632	4.6	850	1096	0.282799	53.4024	39.5976	7
1367	0.2025	Grassland	42.69	1077	9.5	740	1126	0.248623	64.3	18.7	17
1368	0.0759	Grassland	42.69	1107	9.4	766	1121	0.248623	67.8	18.6	13.6
1369	0.2417	Grassland	42.69	1094	9.4	769	1125	0.248623	66.6	18.3	15.1
1370	0.1719	Grassland	42.69	1094	9.4	769	1125	0.248623	64.5	18.1	17.4
1371	0.2573	Grassland	42.69	1094	9.4	762	1125	0.248623	69.4	16	14.6
1372	0.2808	Grassland	42.69	1094	9.4	766	1125	0.248623	45.1	28.5	26.4
1373	0.1464	Cropland	42.69	1098	9.4	777	1132	0.248623	57.8	23.1	19.1
1374	0.106528	Cropland	42.6863	1798	3.74271	329.75	1121	0.180729	44	31	25
1375	0.0872	Grassland	42.68	1079	9.6	736	1140	0.248623	71.5	16.1	12.4
1376	0.133	Grassland	42.68	1102	9.4	755	1114	0.248623	67.6	15.6	16.8
1377	0.0640985	Wetland	42.6664	2073	1.84514	338.833	1201	0.180729	42	36	22
1378	0.112542	Wetland	42.6639	2111	1.8625	338.2	1204	0.180729	42	35	23
1379	0.0719674	Grassland	42.6625	2113	1.46583	339.6	1201	0.180729	43	35	22
1380	0.128049	Wetland	42.6603	2159	1.42	340	1201	0.180729	42	37	21
1381	0.121	Forest	42.66	1062	9.9	727	1147	0.248623	64.4	20.9	14.7
1382	0.1663	Wetland	42.66	1085	9.8	730	1152	0.248623	63.8	20.6	15.6
1383	0.102156	Grassland	42.6591	2230	1.32604	340.25	1201	0.180729	43	38	19
1384	0.27062	Forest	42.6571	1115	6.13	89.29	1649	0.15039	70.2597	18.6503	11.09
1385	0.0369534	Grassland	42.6546	2156	1.86917	338.6	1204	0.180729	40	37	23
1386	0.161744	Cropland	42.6535	2080	1.8	339.25	1204	0.180729	40	36	24
1387	0.0514966	Cropland	42.6513	2042	1.61875	342.167	1204	0.180729	44	34	22
1388	0.0792066	Cropland	42.6513	2042	1.61875	342.167	1204	0.180729	44	34	22
1389	0.104842	Cropland	42.6513	2042	1.61875	342.167	1204	0.180729	44	34	22
1390	0.1139	Forest	42.65	1066	9.9	727	1142	0.248623	64.5	20.1	15.4
1391	0.0766	Cropland	42.65	1080	9.6	718	1146	0.248623	67.5	18.1	14.4
1392	0.2125	Cropland	42.65	1071	9.7	706	1147	0.248623	40.2	40.9	18.9
1393	0.2046	Cropland	42.65	1071	9.7	709	1144	0.248623	44.8	38	17.2
1394	0.159209	Grassland	42.6455	2128	1.69514	359.5	1149	0.180729	40	42	18
1395	0.11497	Grassland	42.6444	2162	1.56417	360.2	1149	0.180729	40	42	18
1396	0.132662	Grassland	42.6438	2162	1.56417	360.2	1149	0.180729	40	40	20
1397	0.0570481	Grassland	42.6434	2162	1.59688	360.5	1149	0.180729	40	41	19
1398	0.152001	Wetland	42.6422	2236	1.59688	360.5	1149	0.180729	40	41	19
1399	0.0534953	Wetland	42.6411	2236	1.59688	360.5	1166	0.180729	42	39	19
1400	0.0590944	Wetland	42.6402	2316	1.61083	361.4	1166	0.180729	42	38	20
1401	0.107522	Wetland	42.6382	2403	1.51562	363	1166	0.180729	41	39	20
1402	0.312945	Grassland	42.6301	1128	5.5081	219.9	1559	0.162734	71.1762	28.3682	0.455666
1403	0.0177143	Grassland	42.6301	1128	5.5081	219.9	1559	0.162734	77.97	19.712	2.31798
1404	0.1477	Forest	42.63	1052	9.8	700	1150	0.248623	58.6	27.3	14.1
1405	0.154086	Grassland	42.6225	2046	2.0775	363	1216	0.180729	38	44	18
1406	0.89	Grassland	42.6212	1231	8.7	275	1591	0.224709	23	62	15
1407	0.177316	Grassland	42.6157	2872	-1.49896	410	1252	0.13132	38	45	17
1408	0.171486	Grassland	42.6153	2095	2.01042	363	1225	0.180729	43	39	18
1409	0.0721897	Grassland	42.6148	2095	1.7625	365.8	1225	0.180729	44	40	16
1410	0.0928248	Grassland	42.6145	2095	1.7625	365.8	1225	0.180729	44	40	16
1411	0.227	Wetland	42.6	1013	9.7	660	1185	0.248623	43.1	35.7	21.2
1412	0.1332	Cropland	42.6	922	10.4	610	1193	0.248623	47.1	33.5	19.4
1413	0.174	Cropland	42.6	938	10.2	607	1187	0.248623	51.8	34.1	14.1
1414	0.1368	Cropland	42.59	930	10.3	608	1192	0.248623	50.9	34.1	15
1415	0.118845	Grassland	42.5883	2147	1.53417	364	1154	0.180729	38	44	18
1416	0.704	Forest	42.5865	616	12.39	1343	1072	0.337555	56	19	25
1417	0.235	Forest	42.586	616	11.9	1345	1072	0.337555	56	29	15
1418	0.218	Forest	42.586	616	11.9	1345	1072	0.337555	58	30	12
1419	0.301	Forest	42.586	616	11.9	1345	1072	0.337555	18	68	14
1420	0.201	Forest	42.586	616	11.9	1345	1072	0.337555	37	48	15
1421	0.097	Forest	42.586	616	11.9	1345	1072	0.337555	65	26	9
1422	0.099	Forest	42.586	616	11.9	1345	1072	0.337555	56	25	19
1423	0.1918	Wetland	42.58	945	10.4	627	1183	0.248623	40.8	44.7	14.5
1424	0.1424	Wetland	42.58	955	10.3	597	1171	0.248623	57.4	30.6	12
1425	0.48	Wetland	42.55	361	6.5	1000	984	0.221704	32.1605	47.8395	20
1426	0.424	Wetland	42.55	361	6.5	1000	984	0.221704	32.1605	47.8395	20
1427	0.1376	Grassland	42.55	994	9.2	611	1217	0.248623	42.1	43.6	14.3
1428	0.87297	Wetland	42.5	1473	6.2	796	1196	0.246065	54.1013	38.8987	7
1429	0.65742	Wetland	42.5	1473	6.2	796	1196	0.246065	54.1013	38.8987	7
1430	0.62839	Wetland	42.5	1473	6.2	796	1196	0.246065	54.1013	38.8987	7
1431	0.33042	Grassland	42.4215	1173	6.13	116.07	1638	0.136604	72.4771	18.7329	8.79
1432	0.531	Forest	42.38	488	11.9	925	1197	0.369481	80	7	13
1433	0.523	Forest	42.38	488	11.9	925	1197	0.369481	73	10	17
1434	0.335	Grassland	42.3333	1276	1.7	370	1278	0.214892	63	20	17
1435	0.06	Wetland	42.3	631	8.6	590	1422	0.255934	93	3	4
1436	0.58	Wetland	42.3	631	8.6	590	1422	0.255934	73	20	7
1437	0.18	Wetland	42.3	631	8.6	590	1422	0.255934	88	4	8
1438	0.11	Wetland	42.3	631	8.6	590	1422	0.255934	79	2	19
1439	0.15	Wetland	42.3	631	8.6	590	1422	0.255934	85	5	10
1440	0.1	Wetland	42.3	631	8.6	590	1422	0.255934	93	2	5
1441	0.07	Wetland	42.3	631	8.6	590	1422	0.255934	95	2	3
1442	0.04	Wetland	42.3	631	8.6	590	1422	0.255934	96	2	2
1443	0.14	Wetland	42.3	631	8.6	590	1422	0.255934	93	1	6
1444	0.08	Wetland	42.3	631	8.6	590	1422	0.255934	89	3	8
1445	0.26	Wetland	42.3	631	8.6	590	1422	0.255934	97	1	2
1446	0.06	Wetland	42.3	631	8.6	590	1422	0.255934	96	1	3
1447	0.05	Wetland	42.3	631	8.6	590	1422	0.255934	94	1	5
1448	0.04	Wetland	42.3	631	8.6	590	1422	0.255934	96	1	3
1449	0.91731	Forest	42.267	417	22	1000	1009	0.256683	47.1125	36.8875	16
1450	0.128255	Artificial ecosystem	42.25	382	6.3	364	1448	0.204665	45.7284	33.3827	20.8889
1451	0.028979	Grassland	42.1992	1280	4.98481	261.248	1473	0.162734	64.74	31.6826	3.57745
1452	0.337127	Grassland	42.1992	1280	4.98481	261.248	1473	0.162734	89.5204	9.84924	0.630344
1453	0.28378	Forest	42.1859	1254	5.25	178.57	1576	0.149339	72.844	16.276	10.88
1454	0.635	Cropland	42.18	299	8.4	870	1172	0.259818	3	64.2	32.8
1455	0.65	Cropland	42.18	299	8.4	870	1172	0.259818	3.6	71.1	25.3
1456	0.905	Grassland	42.17	470	15	1800	1192	0.316132	41.3553	37.3816	21.2632
1457	0.8271	Grassland	42.17	470	15	1800	1192	0.316132	41.3553	37.3816	21.2632
1458	0.4	Grassland	42.125	1304	2.2	416	1192	0.316132	52.3827	31.3704	16.2469
1459	0.36	Wetland	42.125	1304	2.2	416	1260	0.207224	52.3827	31.3704	16.2469
1460	0.52	Forest	42.125	1304	2.2	416	891	0.265219	52.3827	31.3704	16.2469
1461	0.293	Forest	42.0333	1339	2.1	386	891	0.265219	6.4	73.383	20.217
1462	0.992	Forest	42.033	1272	-2	850	891	0.265219	36.0625	43.9375	20
1463	0.643	Forest	42.033	1272	-2	850	891	0.265219	36.0625	43.9375	20
1464	0.71	Forest	42.033	1272	-2	850	891	0.265219	36.0625	43.9375	20
1465	0.7	Forest	42.033	1272	-2	850	891	0.265219	36.0625	43.9375	20
1466	0.345	Forest	42.033	1272	-2	850	891	0.265219	36.0625	43.9375	20
1467	0.481	Forest	42.033	1272	-2	850	891	0.265219	36.0625	43.9375	20
1468	0.52	Forest	42.033	1272	-2	850	891	0.265219	36.0625	43.9375	20
1469	0.831	Forest	42.033	1272	-2	850	891	0.265219	36.0625	43.9375	20
1470	0.525	Forest	42.033	1272	-2	850	891	0.265219	36.0625	43.9375	20
1471	0.666	Forest	42.033	1272	-2	850	891	0.265219	36.0625	43.9375	20
1472	0.565	Forest	42.033	1272	-2	850	891	0.265219	36.0625	43.9375	20
1473	0.704	Forest	42.033	1272	-2	850	891	0.265219	36.0625	43.9375	20
1474	0.447	Forest	42.033	1272	-2	850	891	0.265219	36.0625	43.9375	20
1475	0.375	Forest	42.033	1272	-2	850	891	0.265219	36.0625	43.9375	20
1476	0.252	Forest	42.033	1272	-2	850	891	0.265219	36.0625	43.9375	20
1477	0.17	Forest	42.033	1272	-2	850	891	0.265219	36.0625	43.9375	20
1478	1.2	Forest	42.033	1272	-2	850	891	0.265219	36.0625	43.9375	20
1479	0.865	Forest	42.033	1272	-2	850	891	0.265219	36.0625	43.9375	20
1480	0.639	Forest	42.033	1272	-2	850	891	0.265219	36.0625	43.9375	20
1481	1.502	Forest	42.033	1272	-2	850	891	0.265219	36.0625	43.9375	20
1482	1.468	Forest	42.033	1272	-2	850	891	0.265219	36.0625	43.9375	20
1483	1.08	Forest	42.033	1272	-2	850	891	0.265219	36.0625	43.9375	20
1484	1.522	Forest	42.033	1272	-2	850	891	0.265219	36.0625	43.9375	20
1485	0.594	Forest	42.033	1272	-2	850	891	0.265219	36.0625	43.9375	20
1486	1.951	Forest	42.033	1272	-2	850	891	0.265219	36.0625	43.9375	20
1487	0.805	Forest	42.033	1272	-2	850	891	0.265219	36.0625	43.9375	20
1488	0.632	Forest	42.033	1272	-2	850	891	0.265219	36.0625	43.9375	20
1489	0.746	Forest	42.033	1272	-2	850	891	0.265219	36.0625	43.9375	20
1490	1.044	Forest	42.033	1272	-2	850	891	0.265219	36.0625	43.9375	20
1491	0.913	Forest	42.033	1272	-2	850	891	0.265219	36.0625	43.9375	20
1492	0.938	Forest	42.033	1272	-2	850	988	0.257802	36.0625	43.9375	20
1493	0.805	Forest	42.033	1272	-2	850	988	0.257802	36.0625	43.9375	20
1494	0.554	Grassland	42.03	346	6.4	1000	1177	0.357304	42.8293	42.1707	15
1495	0.496	Grassland	42.03	346	6.4	1000	1177	0.357304	42.8293	42.1707	15
1496	0.8	Cropland	42	292	8.7	842	1188	0.255679	41.358	35	23.642
1497	0.635	Cropland	42	292	8.7	842	1188	0.255679	41.358	35	23.642
1498	0.5	Cropland	42	292	8.7	842	1188	0.255679	41.358	35	23.642
1499	0.363	Cropland	42	292	8.7	842	1188	0.255679	41.358	35	23.642
1500	0.311	Cropland	42	292	8.7	842	1188	0.255679	41.358	35	23.642
1501	0.31	Cropland	42	292	8.7	842	1188	0.255679	41.358	35	23.642
1502	0.52	Forest	42	604	6.4	1000	978	0.257802	40.4444	46.5556	13
1503	0.529	Forest	42	604	6.4	1000	978	0.257802	40.4444	46.5556	13
1504	0.515	Grassland	41.95	2192	4.6	359	1496	0.152067	48.7	29.2	22.1
1505	0.3	Cropland	41.9417	1108	3.8	442	1297	0.324041	50.0741	34.2839	15.642
1506	0.2	Cropland	41.9417	1108	3.8	442	1297	0.324041	50.0741	34.2839	15.642
1507	0.17	Cropland	41.9417	1108	3.8	442	1297	0.324041	50.0741	34.2839	15.642
1508	0.22	Cropland	41.9417	1108	3.8	442	1297	0.324041	50.0741	34.2839	15.642
1509	0.31	Cropland	41.9417	1108	3.8	442	1297	0.324041	50.0741	34.2839	15.642
1510	0.2	Cropland	41.9417	1108	3.8	442	1297	0.324041	50.0741	34.2839	15.642
1511	0.35	Cropland	41.9417	1108	3.8	442	1297	0.324041	50.0741	34.2839	15.642
1512	0.39	Cropland	41.9417	1108	3.8	442	1297	0.324041	50.0741	34.2839	15.642
1513	0.43	Cropland	41.9417	1108	3.8	442	1297	0.324041	50.0741	34.2839	15.642
1514	0.33	Cropland	41.9417	1108	3.8	442	1297	0.324041	50.0741	34.2839	15.642
1515	0.33	Cropland	41.9417	1108	3.8	442	1297	0.324041	50.0741	34.2839	15.642
1516	0.42	Cropland	41.9417	1108	3.8	442	1297	0.324041	50.0741	34.2839	15.642
1517	0.32	Cropland	41.9417	1108	3.8	442	1297	0.324041	50.0741	34.2839	15.642
1518	0.18	Cropland	41.9417	1108	3.8	442	1297	0.324041	50.0741	34.2839	15.642
1519	0.14	Cropland	41.9417	1108	3.8	442	1297	0.324041	50.0741	34.2839	15.642
1520	0.39	Cropland	41.9417	1108	3.8	442	1297	0.324041	50.0741	34.2839	15.642
1521	0.26	Cropland	41.9417	1108	3.8	442	1297	0.324041	50.0741	34.2839	15.642
1522	0.43	Cropland	41.9417	1108	3.8	442	1297	0.324041	50.0741	34.2839	15.642
1523	0.35	Cropland	41.9417	1108	3.8	442	1297	0.324041	50.0741	34.2839	15.642
1524	0.61	Cropland	41.9417	1108	3.8	442	1297	0.324041	50.0741	34.2839	15.642
1525	0.52	Cropland	41.9417	1108	3.8	442	1297	0.324041	50.0741	34.2839	15.642
1526	0.35	Cropland	41.9417	1108	3.8	442	1297	0.324041	50.0741	34.2839	15.642
1527	0.22	Cropland	41.9417	1108	3.8	442	1297	0.324041	50.0741	34.2839	15.642
1528	0.31	Cropland	41.9417	1108	3.8	442	1297	0.324041	50.0741	34.2839	15.642
1529	0.32	Cropland	41.9417	1108	3.8	442	1297	0.324041	50.0741	34.2839	15.642
1530	0.36	Cropland	41.9417	1108	3.8	442	1297	0.324041	50.0741	34.2839	15.642
1531	0.4	Cropland	41.9417	1108	3.8	442	1297	0.324041	50.0741	34.2839	15.642
1532	0.4	Cropland	41.9417	1108	3.8	442	1297	0.324041	50.0741	34.2839	15.642
1533	0.5	Cropland	41.9417	1108	3.8	442	1297	0.324041	50.0741	34.2839	15.642
1534	0.26	Cropland	41.9417	1108	3.8	442	1297	0.324041	50.0741	34.2839	15.642
1535	0.35	Cropland	41.9417	1108	3.8	442	1297	0.324041	50.0741	34.2839	15.642
1536	0.17	Cropland	41.9417	1108	3.8	442	1297	0.324041	50.0741	34.2839	15.642
1537	0.05	Cropland	41.9417	1108	3.8	442	1297	0.324041	50.0741	34.2839	15.642
1538	0.27	Cropland	41.9417	1108	3.8	442	1297	0.324041	50.0741	34.2839	15.642
1539	0.1	Cropland	41.9417	1108	3.8	442	1297	0.324041	50.0741	34.2839	15.642
1540	0.27	Cropland	41.9417	1108	3.8	442	1297	0.324041	50.0741	34.2839	15.642
1541	0.19	Cropland	41.9417	1108	3.8	442	1297	0.324041	50.0741	34.2839	15.642
1542	0.38	Cropland	41.9417	1108	3.8	442	1297	0.324041	50.0741	34.2839	15.642
1543	0.22	Cropland	41.9417	1108	3.8	442	1297	0.324041	50.0741	34.2839	15.642
1544	0.29	Cropland	41.9417	1108	3.8	442	1297	0.324041	50.0741	34.2839	15.642
1545	0.11	Cropland	41.9417	1108	3.8	442	1297	0.324041	50.0741	34.2839	15.642
1546	0.07	Cropland	41.9417	1108	3.8	442	1297	0.324041	50.0741	34.2839	15.642
1547	1.5508	Forest	41.94	416	7.3	1246	1029	0.286637	44.7	45.1	10.2
1548	1.7855	Forest	41.94	416	7.3	1246	1029	0.286637	46.5534	35.1648	18.2817
1549	0.27837	Forest	41.911	1515	4.13	154.02	1489	0.123156	77.9817	10.5083	11.51
1550	0.36743	Forest	41.8717	1383	5.25	169.64	1573	0.135859	77.2477	14.1723	8.58
1551	0.265537	Forest	41.8684	1348	5.21395	173.683	1554	0.135859	90.1617	9.1895	0.64876
1552	0.0280453	Forest	41.8684	1348	5.21395	173.683	1554	0.135859	75.89	21.5492	2.56079
1553	1.033	Forest	41.8527	583	4.7	780	1069	0.226978	45.3333	40.4359	14.2308
1554	0.936	Forest	41.8527	583	4.7	780	1069	0.226978	45.3333	40.4359	14.2308
1555	0.526	Forest	41.85	684	4.7	775	1068	0.226978	46.2099	38.7901	15
1556	0.4764	Forest	41.85	684	4.7	775	1068	0.226978	46.2099	38.7901	15
1557	0.7595	Forest	41.85	684	4.7	775	1068	0.226978	46.2099	38.7901	15
1558	1.03	Forest	41.85	684	4.7	775	1068	0.226978	46.2099	39.4321	14.358
1559	0.74	Forest	41.85	684	4.7	775	1068	0.226978	46.2099	39.4321	14.358
1560	0.87333	Forest	41.833	158	21.8	980	1110	0.320396	36.4625	46.5375	17
1561	0.24669	Forest	41.8325	1515	4.45	174.11	1540	0.119512	73.211	13.609	13.18
1562	0.286123	Forest	41.822	1534	4.12568	211.692	1474	0.123156	91.2745	8.25596	0.469522
1563	0.0256267	Forest	41.822	1534	4.12568	211.692	1474	0.123156	79.52	15.7679	4.71213
1564	0.15256	Forest	41.7932	1513	4.61	149.55	1518	0.119512	80.5505	-1.4705	20.92
1565	0.28	Cropland	41.79	281	9.24667	870.2	1193	0.255679	25.8481	49.8481	24.3038
1566	0.24	Cropland	41.79	281	9.24667	870.2	1193	0.255679	25.8481	49.8481	24.3038
1567	0.319039	Grassland	41.7422	1448	4.25659	293.556	1425	0.189259	85.4886	13.7407	0.770697
1568	0.027514	Grassland	41.7422	1448	4.25659	293.556	1425	0.189259	63.22	36.2546	0.525403
1569	0.48217	Desert	41.7147	1014	8.38	53	2051	0.0481911	93.0886	5.91139	1
1570	0.871	Grassland	41.7083	1289	9.2	295	1613	0.141507	37.4342	43.0658	19.5
1571	0.882	Grassland	41.7083	1289	9.2	295	1613	0.141507	37.4342	43.0658	19.5
1572	0.905	Grassland	41.7083	1289	9.2	295	1613	0.141507	37.4342	43.0658	19.5
1573	0.62485	Desert	41.6754	971	8.79	31.25	2000	0.0534418	77.9817	17.6283	4.39
1574	0.33	Cropland	41.6	182	14.8	352	1666	0.31482	37.4684	41.038	21.4937
1575	0.62	Cropland	41.6	182	14.8	352	1666	0.31482	37.4684	41.038	21.4937
1576	0.53	Cropland	41.6	182	14.8	352	1666	0.31482	37.4684	41.038	21.4937
1577	0.666	Cropland	41.57	223	9.3	894	1216	0.288724	21.6	37.2	41.2
1578	0.457	Cropland	41.57	223	9.3	894	1216	0.288724	21.6	37.2	41.2
1579	0.721	Cropland	41.57	223	9.3	894	1216	0.288724	21.6	37.2	41.2
1580	0.619	Cropland	41.57	223	9.3	894	1216	0.288724	21.6	37.2	41.2
1581	0.502	Cropland	41.54	734	9.1	604	1431	0.309459	21.4	45.6	33
1582	0.376667	Grassland	41.5164	1540	4.36374	280.923	1475	0.182408	70.0686	29.4993	0.43212
1583	0.0229167	Grassland	41.5164	1540	4.36374	280.923	1475	0.182408	69.64	27.7743	2.58575
1584	0.0358156	Grassland	41.5132	1308	5.43029	208.87	1539	0.174062	75.43	20.1237	4.44632
1585	0.328744	Grassland	41.5132	1308	5.43029	208.87	1539	0.174062	74.408	24.9924	0.599648
1586	0.335677	Grassland	41.5035	1293	5.43029	208.87	1541	0.174062	88.4235	10.9103	0.666179
1587	0.0387681	Grassland	41.5035	1293	5.43029	208.87	1541	0.174062	72.18	24.2192	3.60077
1588	0.43657	Wetland	41.4398	1596	4.93	140.63	1548	0.0742477	68.8073	26.3827	4.81
1589	0.6662	Wetland	41.38	1287	8.6	452	1653	0.228023	40	40	20
1590	0.39	Grassland	41.375	890	6.2	490	1307	0.309723	49.4691	36.3704	14.1605
1591	0.35	Grassland	41.375	890	6.2	490	1307	0.309723	49.4691	36.3704	14.1605
1592	0.35	Grassland	41.375	890	6.2	490	1307	0.309723	49.4691	36.3704	14.1605
1593	0.43	Grassland	41.375	890	6.2	490	1307	0.309723	49.4691	36.3704	14.1605
1594	0.42	Grassland	41.375	890	6.2	490	1307	0.309723	49.4691	36.3704	14.1605
1595	0.27	Grassland	41.375	890	6.2	490	1307	0.309723	49.4691	36.3704	14.1605
1596	0.32	Grassland	41.375	890	6.2	490	1307	0.309723	49.4691	36.3704	14.1605
1597	0.52	Grassland	41.375	890	6.2	490	1307	0.309723	49.4691	36.3704	14.1605
1598	0.26	Grassland	41.375	890	6.2	490	1307	0.309723	49.4691	36.3704	14.1605
1599	0.39	Grassland	41.375	890	6.2	490	1307	0.309723	49.4691	36.3704	14.1605
1600	0.35	Grassland	41.375	890	6.2	490	1307	0.309723	49.4691	36.3704	14.1605
1601	0.11	Grassland	41.375	890	6.2	490	1307	0.309723	49.4691	36.3704	14.1605
1602	0.03	Cropland	41.2521	400	14.0942	416.8	1722	0.193275	30.2658	47.4177	22.3165
1603	0.598	Forest	41.2167	738	12.9	642	1330	0.299473	38.1875	38.575	23.2375
1604	0.714	Cropland	41.19	407	9.7	871	1234	0.263498	2.4	65	32.6
1605	0.6167	Desert	41.1257	1048	8.86	46.88	1926	0.0544879	86.422	9.808	3.77
1606	0.46765	Desert	41	1411	9.43	35.71	1932	0.069735	84.2202	9.0898	6.69
1607	0.33536	Desert	40.8901	1458	6.7	82.59	1805	0.0767429	84.9541	3.3259	11.72
1608	0.427	Forest	40.8893	942	11.7	474	1396	0.325666	64.641	24.8718	10.4872
1609	0.399	Cropland	40.8656	1040	11.4	488	1394	0.325666	65.0921	23.1447	11.7632
1610	0.603	Cropland	40.8656	1040	11.4	488	1394	0.325666	65.0921	23.1447	11.7632
1611	0.38	Cropland	40.8656	1040	11.4	488	1394	0.325666	65.0921	23.1447	11.7632
1612	0.339	Cropland	40.8656	1040	11.4	488	1394	0.325666	65.0921	23.1447	11.7632
1613	0.4159	Grassland	40.832	2063	1.5	381	1290	0.237566	42.557	42.443	15
1614	0.547	Artificial ecosystem	40.8275	740	13	436	1482	0.325666	53.3625	29.7125	16.925
1615	0.491	Artificial ecosystem	40.8275	740	13	436	1482	0.325666	53.3625	29.7125	16.925
1616	0.603	Artificial ecosystem	40.8275	740	13	436	1482	0.325666	53.3625	29.7125	16.925
1617	0.575	Artificial ecosystem	40.8275	740	13	436	1482	0.325666	53.3625	29.7125	16.925
1618	0.677	Artificial ecosystem	40.8275	740	13	436	1482	0.325666	53.3625	29.7125	16.925
1619	0.826	Artificial ecosystem	40.8275	740	13	436	1482	0.325666	53.3625	29.7125	16.925
1620	0.3128	Grassland	40.8268	1633	8.6	362	1714	0.190053	58.1299	21.8701	20
1621	0.72	Wetland	40.8125	68	15.5	1007	1264	0.331231	33	55	12
1622	0.47384	Desert	40.8	1341	6.9	89	1848	0.0710442	39.5	32.3	28.2
1623	0.42491	Desert	40.8	1341	6.9	89	1848	0.0710442	55.7	19.2	25.1
1624	0.23284	Desert	40.8	1341	6.9	89	1848	0.0710442	72.5	12.5	15
1625	0.41288	Desert	40.8	1341	6.9	89	1848	0.0710442	43.8	21.4	34.8
1626	0.46429	Desert	40.8	1341	6.9	89	1848	0.0710442	44.7	18.6	36.7
1627	0.26389	Desert	40.8	1341	6.9	89	1848	0.0710442	69.9	12.4	17.7
1628	0.24357	Desert	40.8	1341	6.9	89	1848	0.0710442	66.5	13.4	20.1
1629	0.3714	Desert	40.8	1341	6.9	89	1848	0.0710442	28.2	19.8	52
1630	0.25192	Desert	40.8	1341	6.9	89	1848	0.0710442	65.7	10.6	23.7
1631	0.28889	Desert	40.8	1341	6.9	89	1848	0.0710442	67.6	8.4	24
1632	0.1375	Desert	40.8	1341	6.9	89	1848	0.0710442	70.4	7.4	22.2
1633	0.1034	Desert	40.8	1341	6.9	89	1848	0.0710442	72.1	7	20.9
1634	0.44594	Desert	40.8	1341	6.9	89	1848	0.0710442	41.8	14.7	43.5
1635	0.34677	Desert	40.8	1341	6.9	89	1848	0.0710442	64	14.3	21.7
1636	0.27453	Desert	40.7723	1315	7.02	98.21	1901	0.0710442	79.4495	15.5305	5.02
1637	0.44703	Desert	40.733	1291	7.18	60.27	1782	0.084327	83.8532	9.8668	6.28
1638	0.487	Cropland	40.72	556	10.2	684	1472	0.265722	9.5	67.4	23.1
1639	0.8354	Cropland	40.716	395	10.7	741	1428	0.24368	21	40	39
1640	0.5228	Desert	40.6937	1466	6.94	91.52	1665	0.0728874	84.5872	12.9028	2.51
1641	0.371	Cropland	40.65	452	10.6	751	1423	0.250789	40.7	33.9	25.4
1642	0.555	Cropland	40.5938	386	10.5	803	1395	0.24368	6.8	61.8	31.4
1643	0.33822	Desert	40.5759	1368	8.06	49.11	1812	0.0427587	86.789	5.051	8.16
1644	0.48604	Desert	40.4974	1137	8.78	62	1800	0.0358795	79.8165	14.5335	5.65
1645	0.373	Grassland	40.42	167	10.6	1100	1191	0.251461	29.2027	51.7973	19
1646	0.525	Grassland	40.42	167	10.6	1100	1191	0.251461	29.2027	51.7973	19
1647	0.10584	Artificial ecosystem	40.3921	1458	9.5	356	1745	0.269323	63	23	14
1648	0.02	Cropland	40.379	271	14.9617	303.8	1745	0.264586	34.9103	39.7949	25.2949
1649	0.6	Wetland	40.3667	220	10.69	564	998	0.174513	50.4487	33.5128	16.0385
1650	0.63	Wetland	40.3437	639	8.3	492	998	0.174513	56.96	29.53	13.51
1651	0.55	Forest	40.3437	639	8.3	492	1419	0.248679	56.96	29.53	13.51
1652	0.76	Forest	40.3437	639	8.3	492	1396	0.248679	54.23	31.7	14.07
1653	0.65	Forest	40.3437	639	8.3	492	1396	0.248679	54.23	31.7	14.07
1654	0.829	Forest	40.3	893	13	436	1396	0.248679	30	35	35
1655	0.69	Forest	40.2833	811	7	497	1396	0.248679	41.6364	41.5065	16.8571
1656	0.8	Cropland	40.2833	811	7	497	1370	0.274179	41.6364	41.5065	16.8571
1657	0.95	Grassland	40.2833	811	7	497	1380	0.248679	41.6364	41.5065	16.8571
1658	0.79	Grassland	40.2833	811	7	497	1380	0.248679	41.6364	41.5065	16.8571
1659	0.27	Grassland	40.2833	811	7	497	1380	0.248679	41.6364	41.5065	16.8571
1660	0.4	Grassland	40.2833	811	7	497	1380	0.248679	41.6364	41.5065	16.8571
1661	0.63	Grassland	40.2833	811	7	497	1380	0.248679	41.6364	41.5065	16.8571
1662	0.58	Grassland	40.2833	811	7	497	1380	0.248679	41.6364	41.5065	16.8571
1663	0.17	Grassland	40.2833	811	7	497	1380	0.248679	41.6364	41.5065	16.8571
1664	0.62	Grassland	40.2833	811	7	497	1380	0.248679	41.6364	41.5065	16.8571
1665	0.61	Grassland	40.2833	811	7	497	1380	0.248679	41.6364	41.5065	16.8571
1666	0.6	Grassland	40.2833	811	7	497	1380	0.248679	41.6364	41.5065	16.8571
1667	0.62	Grassland	40.2833	811	7	497	1380	0.248679	41.6364	41.5065	16.8571
1668	0.47	Grassland	40.2833	811	7	497	1380	0.248679	41.6364	41.5065	16.8571
1669	0.39	Grassland	40.2833	811	7	497	1380	0.248679	41.6364	41.5065	16.8571
1670	0.52	Grassland	40.2833	811	7	497	1380	0.248679	41.6364	41.5065	16.8571
1671	0.66	Grassland	40.2833	811	7	497	1380	0.248679	41.6364	41.5065	16.8571
1672	0.52	Grassland	40.2833	811	7	497	1380	0.248679	41.6364	41.5065	16.8571
1673	0.65	Grassland	40.2833	811	7	497	1380	0.248679	41.6364	41.5065	16.8571
1674	0.44	Grassland	40.2833	811	7	497	1380	0.248679	41.6364	41.5065	16.8571
1675	0.24	Grassland	40.2833	811	7	497	1380	0.248679	41.6364	41.5065	16.8571
1676	0.61	Grassland	40.2833	811	7	497	1380	0.248679	41.6364	41.5065	16.8571
1677	0.54	Grassland	40.2833	811	7	497	1380	0.248679	41.6364	41.5065	16.8571
1678	0.9	Grassland	40.2833	811	7	497	1380	0.248679	41.6364	41.5065	16.8571
1679	0.63	Grassland	40.2833	811	7	497	1380	0.248679	41.6364	41.5065	16.8571
1680	0.06	Grassland	40.2833	811	7	497	1380	0.248679	41.6364	41.5065	16.8571
1681	0.04	Grassland	40.2833	811	7	497	1380	0.248679	41.6364	41.5065	16.8571
1682	0.64	Grassland	40.26	571	9.1	435	1380	0.248679	45.6538	35.3462	19
1683	0.11247	Grassland	40.2225	1197	8.63	66.96	1380	0.248679	91.1927	4.4173	4.39
1684	0.689	Cropland	40.15	31	11.5	625	1480	0.270161	22.5	67.7	9.8
1685	0.423	Desert	40.15	31	11.5	625	1771	0.0733424	18.3	72.3	9.4
1686	0.428	Cropland	40.15	31	11.5	625	1420	0.268167	18	72.3	9.7
1687	0.48061	Cropland	40.144	1575	7.26	58.04	1420	0.268167	81.6514	17.2986	1.05
1688	1.074	Cropland	40.06	3629	-0.5	705	1420	0.268167	74.86	17.46	7.68
1689	0.7	Desert	40.05	3448	-1	779	1742	0.0520458	59.2467	28.7533	12
1690	1.1	Forest	40.05	3448	-3	779	1124	0.138606	59.2467	28.7533	12
1691	0.4	Forest	40.05	3448	1.3	692	1164	0.138606	59.2467	28.7533	12
1692	0.5	Forest	40.05	3448	-3.7	930	1164	0.138606	59.2467	28.7533	12
1693	1.1935	Forest	40.05	3448	-2.5	930	1164	0.138606	59.2467	28.5584	12.1948
1694	1.4353	Forest	40.05	3448	-2.5	930	1164	0.138606	59.2467	28.5584	12.1948
1695	0.9827	Forest	40.05	3448	-2.5	930	1164	0.138606	59.2467	28.5584	12.1948
1696	1.093	Forest	40.0333	3389	0.247917	527	1164	0.138606	45.2078	38.8571	15.9351
1697	1.566	Forest	40.0333	3389	0.247917	527	1164	0.138606	45.2078	38.8571	15.9351
1698	0.49	Wetland	40.03	732	11	1580	1546	0.222654	33.8333	40.8462	25.3205
1699	0.563	Cropland	40	177	10.9	1100	1242	0.273473	28.5844	50.4156	21
1700	0.647	Grassland	39.9167	1371	4.3	429	1382	0.191869	44.4805	39.4545	16.0649
1701	0.494	Wetland	39.88	256	10.6	1100	1221	0.278316	29.5385	49.4615	21
1702	0.461	Wetland	39.88	256	10.6	1100	1221	0.278316	29.5385	49.4615	21
1703	0.43351	Desert	39.8691	1381	8.14	84	1706	0.15564	75.4128	19.9872	4.6
1704	0.627	Artificial ecosystem	39.85	3	11.9	1100	1301	0.299585	47.5273	36.4727	16
1705	0.570189	Grassland	39.84	1380	8.8	406	1359	0.22928	44.3553	39.7895	15.8553
1706	0.514061	Grassland	39.84	1380	8.8	406	1359	0.22928	44.3553	39.7895	15.8553
1707	0.46398	Grassland	39.84	1380	8.8	406	1359	0.22928	44.3553	39.7895	15.8553
1708	0.0347507	Grassland	39.7561	1424	7.3383	278.024	1516	0.165071	81.91	14.9849	3.10507
1709	0.341679	Grassland	39.7561	1424	7.3383	278.024	1516	0.165071	91.495	8.18423	0.320742
1710	0.562	Cropland	39.71	487	11	705	1576	0.263754	24.6795	48.3205	27
1711	0.27589	Forest	39.633	3296	-0.8	682	1231	0.150599	62.7273	28.2727	9
1712	0.3332	Forest	39.633	3296	-0.8	682	1231	0.150599	62.7273	28.2727	9
1713	0.30943	Forest	39.633	3296	-0.8	682	1231	0.150599	62.7273	28.2727	9
1714	0.57	Grassland	39.61	3301	8.24	87.72	972	0.0615367	46.12	38.2533	15.6267
1715	0.5	Cropland	39.58	3219	8.83	78.5	991	0.0615367	53.2	33.5067	13.2933
1716	0.51	Forest	39.55	2989	7.63	98.3	973	0.0709547	46.4737	38.1711	15.3553
1717	0.2875	Grassland	39.417	858	14.9	622	1531	0.305892	41.3896	37.6104	21
1718	0.588	Grassland	39.4167	1024	10.4	486	1762	0.269353	37.8205	41.8077	20.3718
1719	0.485	Grassland	39.4167	1024	10.4	486	1762	0.269353	37.8205	41.8077	20.3718
1720	0.513	Grassland	39.4167	1024	10.4	486	1762	0.269353	37.8205	41.8077	20.3718
1721	0.361	Grassland	39.4167	1024	10.4	486	1762	0.269353	37.8205	41.8077	20.3718
1722	0.5	Grassland	39.4167	1024	10.4	486	1762	0.269353	37.8205	41.8077	20.3718
1723	0.38	Grassland	39.4167	1024	10.4	486	1762	0.269353	37.8205	41.8077	20.3718
1724	0.441	Grassland	39.4167	1024	10.4	486	1762	0.269353	37.8205	41.8077	20.3718
1725	0.49	Grassland	39.4167	1024	10.4	486	1762	0.269353	37.8205	41.8077	20.3718
1726	0.709	Grassland	39.4167	1024	10.4	486	1762	0.269353	37.8205	41.8077	20.3718
1727	0.577	Grassland	39.4167	1024	10.4	486	1762	0.269353	37.8205	41.8077	20.3718
1728	0.55	Grassland	39.4167	1024	10.4	486	1762	0.269353	37.8205	41.8077	20.3718
1729	0.623	Grassland	39.4167	1024	10.4	486	1762	0.269353	37.8205	41.8077	20.3718
1730	0.494	Grassland	39.4167	1024	10.4	486	1762	0.269353	37.8205	41.8077	20.3718
1731	0.474	Grassland	39.4167	1024	10.4	486	1762	0.269353	37.8205	41.8077	20.3718
1732	0.522	Grassland	39.4167	1024	10.4	486	1762	0.269353	37.8205	41.8077	20.3718
1733	0.73	Grassland	39.4167	1024	10.4	486	1762	0.269353	37.8205	41.8077	20.3718
1734	0.579	Grassland	39.4167	1024	10.4	486	1762	0.269353	37.8205	41.8077	20.3718
1735	0.583	Grassland	39.4167	1024	10.4	486	1762	0.269353	37.8205	41.8077	20.3718
1736	0.441	Grassland	39.4167	1024	10.4	486	1762	0.269353	37.8205	41.8077	20.3718
1737	0.523	Grassland	39.4167	1024	10.4	486	1762	0.269353	37.8205	41.8077	20.3718
1738	0.465	Grassland	39.4167	1024	10.4	486	1762	0.269353	37.8205	41.8077	20.3718
1739	0.55	Grassland	39.4167	1024	10.4	486	1762	0.269353	37.8205	41.8077	20.3718
1740	0.505	Grassland	39.4167	1024	10.4	486	1762	0.269353	37.8205	41.8077	20.3718
1741	0.553	Grassland	39.4167	1024	10.4	486	1762	0.269353	37.8205	41.8077	20.3718
1742	0.441	Grassland	39.4167	1024	10.4	486	1762	0.269353	37.8205	41.8077	20.3718
1743	0.2295	Forest	39.4	62	11.5	1137	1109	0.384694	90	5	5
1744	0.2409	Forest	39.4	62	11.5	1137	1109	0.384694	90	5	5
1745	0.2097	Forest	39.4	62	11.5	1137	1109	0.384694	90	5	5
1746	0.2051	Forest	39.4	62	11.5	1137	1109	0.384694	90	5	5
1747	0.5002	Forest	39.4	62	11.5	1137	1109	0.384694	90	5	5
1748	0.42	Forest	39.4	3153	8.26	125.4	891	0.0255512	47.2237	37.5526	15.2237
1749	0.358891	Grassland	39.3499	1360	7.66535	254.523	1555	0.142601	89.3482	10.1874	0.46437
1750	0.033037	Grassland	39.3499	1360	7.66535	254.523	1555	0.142601	66.05	31.7945	2.15547
1751	0.326542	Grassland	39.3237	1446	7.47921	280.944	1533	0.142601	83.0028	16.9653	0.031961
1752	0.0330966	Grassland	39.3237	1446	7.47921	280.944	1533	0.142601	76.12	22.3869	1.49312
1753	0.475	Forest	39.3	2355	5.2	398	1573	0.165553	51.7	30.1	18.2
1754	0.424	Cropland	39.25	202	12	974	1287	0.307011	47	42.2	10.8
1755	0.0243243	Grassland	39.2127	1439	7.63202	265.292	1542	0.142601	71.44	27.3211	1.23894
1756	0.328442	Grassland	39.2127	1439	7.63202	265.292	1542	0.142601	87.9587	11.7686	0.272622
1757	0.318966	Grassland	39.1538	1532	7.57754	276.952	1533	0.142601	86.1115	13.8213	0.067201
1758	0.0340625	Grassland	39.1538	1532	7.57754	276.952	1533	0.142601	84.44	13.0262	2.53378
1759	0.507	Cropland	39.1	150	12	977	1272	0.304496	3.6	81.5	14.9
1760	0.66	Desert	39.0577	1312	7.4	110	1756	0.0669596	66.1067	22.36	11.5333
1761	0.56	Desert	39.0577	1312	7.4	110	1756	0.0669596	66.1067	22.36	11.5333
1762	0.44	Desert	39.0577	1312	7.4	110	1756	0.0669596	66.1067	22.36	11.5333
1763	0.37	Desert	39.0577	1312	7.4	110	1756	0.0669596	66.1067	22.36	11.5333
1764	0.25	Desert	39.0569	1312	7.4	110	1756	0.0669596	64.24	23.48	12.28
1765	0.14	Desert	39.0569	1312	7.4	110	1756	0.0669596	64.24	23.48	12.28
1766	0.57	Desert	39.0569	1312	7.4	110	1756	0.0669596	64.24	23.48	12.28
1767	0.47	Desert	39.0569	1312	7.4	110	1756	0.0669596	64.24	23.48	12.28
1768	0.38	Desert	39.0483	1312	7.4	110	1749	0.0669596	68.7949	21.3974	9.80769
1769	0.18	Desert	39.0483	1312	7.4	110	1749	0.0669596	68.7949	21.3974	9.80769
1770	0.26	Desert	39.0483	1312	7.4	110	1749	0.0669596	68.7949	21.3974	9.80769
1771	0.5	Desert	39.0483	1312	7.4	110	1749	0.0669596	68.7949	21.3974	9.80769
1772	0.48	Desert	39.0441	1313	7.4	110	1752	0.0669596	53.2949	31.0769	15.6282
1773	0.57	Desert	39.0441	1313	7.4	110	1752	0.0669596	53.2949	31.0769	15.6282
1774	0.39	Desert	39.0441	1313	7.4	110	1752	0.0669596	53.2949	31.0769	15.6282
1775	0.42	Desert	39.0441	1313	7.4	110	1752	0.0669596	53.2949	31.0769	15.6282
1776	0.55	Desert	39.0433	1313	7.4	110	1752	0.0669596	53.8243	31.0135	15.1622
1777	0.42	Desert	39.0433	1313	7.4	110	1752	0.0669596	53.8243	31.0135	15.1622
1778	0.1	Desert	39.0433	1313	7.4	110	1752	0.0669596	53.8243	31.0135	15.1622
1779	0.55	Desert	39.0433	1313	7.4	110	1752	0.0669596	53.8243	31.0135	15.1622
1780	0.45	Desert	39.0427	1313	7.4	110	1752	0.0669596	54.1233	30.8219	15.0548
1781	0.58	Desert	39.0427	1313	7.4	110	1752	0.0669596	54.1233	30.8219	15.0548
1782	0.51	Desert	39.0427	1313	7.4	110	1752	0.0669596	54.1233	30.8219	15.0548
1783	0.51	Desert	39.0427	1313	7.4	110	1752	0.0669596	54.1233	30.8219	15.0548
1784	0.49	Desert	39.0427	1313	7.4	110	1752	0.0669596	54.1233	30.8219	15.0548
1785	0.18	Desert	39.0427	1313	7.4	110	1752	0.0669596	54.1233	30.8219	15.0548
1786	0.49	Desert	39.0427	1313	7.4	110	1752	0.0669596	54.1233	30.8219	15.0548
1787	0.46	Desert	39.0427	1313	7.4	110	1752	0.0669596	54.1233	30.8219	15.0548
1788	0.31	Desert	39.0427	1313	7.4	110	1752	0.0669596	54.1233	30.8219	15.0548
1789	0.09	Desert	39.0427	1313	7.4	110	1752	0.0669596	54.1233	30.8219	15.0548
1790	0.28	Desert	39.0427	1313	7.4	110	1752	0.0669596	54.1233	30.8219	15.0548
1791	0.54	Desert	39.0427	1313	7.4	110	1752	0.0669596	54.1233	30.8219	15.0548
1792	0.57	Forest	39.04	872	11.7	23	1714	0.0400638	45.8947	37.2105	16.8947
1793	0.64	Forest	39.04	872	11.7	23	1714	0.0400638	45.8947	37.2105	16.8947
1794	0.55	Forest	39.04	872	11.7	23	1714	0.0400638	45.8947	37.2105	16.8947
1795	0.54	Forest	39.04	872	11.7	23	1714	0.0400638	45.8947	37.2105	16.8947
1796	0.58	Forest	39.04	872	11.7	23	1714	0.0400638	45.8947	37.2105	16.8947
1797	0.56	Forest	39.04	872	11.7	23	1714	0.0400638	45.8947	37.2105	16.8947
1798	0.53	Forest	39.04	872	11.7	23	1714	0.0400638	45.8947	37.2105	16.8947
1799	0.56	Forest	39.04	872	11.7	23	1714	0.0400638	45.8947	37.2105	16.8947
1800	0.55	Forest	39.04	872	11.7	23	1714	0.0400638	45.8947	37.2105	16.8947
1801	0.35	Desert	39.0291	1313	7.4	110	1732	0.0669596	58.4805	28.4286	13.0909
1802	0.16	Desert	39.0291	1313	7.4	110	1732	0.0669596	58.4805	28.4286	13.0909
1803	0.51	Desert	39.0291	1313	7.4	110	1732	0.0669596	58.4805	28.4286	13.0909
1804	0.38	Desert	39.0291	1313	7.4	110	1732	0.0669596	58.4805	28.4286	13.0909
1805	1.1289	Grassland	39	2624	7.1	263	1690	0.177428	50.25	32.75	17
1806	0.0387	Grassland	39	2624	7.1	263	1690	0.177428	50.25	32.75	17
1807	0.335	Forest	38.9702	1196	6.6	469	1411	0.210346	44.9178	39.1233	15.9589
1808	0.343	Forest	38.9702	1196	6.6	469	1411	0.210346	44.9178	39.1233	15.9589
1809	0.34	Forest	38.9702	1196	6.6	469	1411	0.210346	44.9178	39.1233	15.9589
1810	0.338	Forest	38.9702	1196	6.6	469	1411	0.210346	56.37	29.52	14.11
1811	0.333	Forest	38.9702	1196	6.6	469	1411	0.210346	44.9178	39.1233	15.9589
1812	0.347	Forest	38.9702	1196	6.6	469	1411	0.210346	76.51	9.9	13.59
1813	0.322	Forest	38.9702	1196	6.6	469	1411	0.210346	44.9178	39.1233	15.9589
1814	0.351	Forest	38.9702	1196	6.6	469	1411	0.210346	77.84	8.84	13.32
1815	0.369	Forest	38.9702	1196	6.6	469	1411	0.210346	75.89	10.33	13.78
1816	0.34	Forest	38.9702	1196	6.6	469	1411	0.210346	68.41	17.38	14.21
1817	0.858	Cropland	38.93	291	16.7	500	1700	0.248016	39.054	37.946	23
1818	0.54029	Forest	38.883	1299	11.5	1650	1671	0.501656	40	40	20
1819	0.65441	Forest	38.883	1299	11.5	1650	1671	0.501656	40	40	20
1820	0.5	Forest	38.88	3522	10.01	119	978	0.13099	44.8133	38.48	16.7067
1821	0.389336	Grassland	38.8167	1138	8.4	437	1479	0.220224	52.8421	35.25	11.9079
1822	0.6669	Grassland	38.8	2593	2.78	206	1109	0.13099	44.1579	42.8421	13
1823	0.62	Cropland	38.7627	1278	10.3	861	1247	0.285743	44.9744	38.2436	16.7821
1824	0.5	Cropland	38.7627	1278	10.3	861	1247	0.285743	44.9744	38.2436	16.7821
1825	0.553	Cropland	38.7627	1278	10.3	861	1247	0.285743	44.9744	38.2436	16.7821
1826	1.5	Cropland	38.7627	1278	10.3	861	1247	0.285743	44.9744	38.2436	16.7821
1827	0.83	Forest	38.7294	258	12.1	1080	1493	0.540826	28	49	23
1828	0.71	Forest	38.7294	258	12.1	1080	1493	0.540826	37	39	24
1829	0.83	Forest	38.7294	258	12.1	1080	1493	0.540826	47	35	18
1830	0.33	Forest	38.7294	258	12.1	1080	1493	0.540826	43.0667	36.36	20.5733
1831	0.61	Forest	38.7294	258	12.1	1080	1493	0.540826	46	28	26
1832	0.73	Forest	38.7294	258	12.1	1080	1493	0.540826	43	34	23
1833	0.38	Forest	38.7294	258	12.1	1080	1493	0.540826	43.0667	36.36	20.5733
1834	0.66	Forest	38.7294	258	12.1	1080	1493	0.540826	38	36	26
1835	0.4	Forest	38.7294	258	12.1	1080	1493	0.540826	45	40	15
1836	0.97	Forest	38.7294	258	12.1	1080	1493	0.540826	52	27	21
1837	0.5	Forest	38.7294	258	12.1	1080	1493	0.540826	43.0667	36.36	20.5733
1838	0.45	Forest	38.7294	258	12.1	1080	1493	0.540826	43.0667	36.36	20.5733
1839	0.68	Forest	38.7294	258	12.1	1080	1493	0.540826	37	47	16
1840	0.49	Forest	38.7294	258	12.1	1080	1493	0.540826	38	47	15
1841	0.59	Forest	38.7294	258	12.1	1080	1493	0.540826	43	40	17
1842	0.59	Forest	38.7294	258	12.1	1080	1493	0.540826	60	27	13
1843	0.71	Forest	38.7294	258	12.1	1080	1493	0.540826	57	27	16
1844	0.56	Forest	38.7294	258	12.1	1080	1493	0.540826	35	47	18
1845	0.69	Forest	38.7294	258	12.1	1080	1493	0.540826	48	37	15
1846	0.64	Forest	38.7294	258	12.1	1080	1493	0.540826	49	34	17
1847	0.88	Forest	38.7294	258	12.1	1080	1493	0.540826	56	23	21
1848	0.78	Forest	38.7294	258	12.1	1080	1493	0.540826	49	33	18
1849	0.42	Forest	38.7294	258	12.1	1080	1493	0.540826	43.0667	36.36	20.5733
1850	0.42	Forest	38.7294	258	12.1	1080	1493	0.540826	43.0667	36.36	20.5733
1851	0.55	Forest	38.7294	258	12.1	1080	1493	0.540826	61	24	15
1852	0.36	Forest	38.7294	258	12.1	1080	1493	0.540826	43.0667	36.36	20.5733
1853	0.51	Forest	38.7294	258	12.1	1080	1493	0.540826	43.0667	36.36	20.5733
1854	0.49	Forest	38.7294	258	12.1	1080	1493	0.540826	43.0667	36.36	20.5733
1855	0.5386	Forest	38.715	1734	3.68	493.25	1170	0.236255	43.9868	41.0132	15
1856	0.54	Forest	38.7	3472	9.76	134.9	829	0.158988	46.4133	37.4267	16.16
1857	0.554	Forest	38.5847	1743	8.4	270	1942	0.0824357	51.2973	31.973	16.7297
1858	0.59	Forest	38.5847	1743	8.4	270	1942	0.0824357	51.2973	31.973	16.7297
1859	0.52	Artificial ecosystem	38.56	2047	2.37	411.86	1498	0.10403	42.7808	42.9041	14.3151
1860	0.5	Forest	38.42	3357	8.4	134.95	873	0.158988	46.2632	38.5395	15.1974
1861	0.53	Grassland	38.41	3396	7.54	217.99	951	0.0851993	56.054	30.9595	12.9865
1862	0.243	Forest	38.4	130	12.5	1069	1294	0.338848	55.5	30.9	13.6
1863	0.07981	Forest	38.2167	1125	8.9	400	1494	0.182982	96.5	3.4	0.1
1864	0.09671	Forest	38.2167	1125	8.9	400	1494	0.182982	95.7	4.1	0.2
1865	0.24726	Forest	38.2167	1125	8.9	400	1494	0.182982	13.8	79.3	6.9
1866	0.1703	Forest	38.2167	1125	8.9	400	1494	0.182982	61.6	35	3.4
1867	0.27746	Forest	38.2167	1125	8.9	400	1494	0.182982	16	76.7	7.3
1868	0.153	Cropland	38.0071	119	17.7	305	1742	0.258101	36.6575	36.8767	26.4657
1869	0.165	Cropland	38.0071	119	17.7	305	1742	0.258101	36.6575	36.8767	26.4657
1870	0.104	Cropland	38.0071	119	17.7	305	1742	0.258101	36.6575	36.8767	26.4657
1871	0.186	Cropland	38.0071	119	17.7	305	1742	0.258101	36.6575	36.8767	26.4657
1872	0.115	Cropland	38.0071	119	17.7	305	1742	0.258101	36.6575	36.8767	26.4657
1873	0.3521	Grassland	37.851	1974	3.1	536.25	1008	0.257909	44.0417	36.9583	19
1874	0.21	Grassland	37.8166	1391	8.2	280	1454	0.153638	59.0405	27.3649	13.5946
1875	0.53	Forest	37.81	2992	1.87	522.39	1071	0.142942	46.1781	38.3151	15.5069
1876	1.04	Forest	37.8	3446	0.4	770	1109	0.124623	50.3784	35.2838	14.3378
1877	0.49	Forest	37.8	3446	0.4	770	1109	0.124623	50.3784	35.2838	14.3378
1878	0.61	Forest	37.8	3446	0.4	770	1109	0.124623	50.3784	35.2838	14.3378
1879	0.7898	Cropland	37.7933	1	12	580	1517	0.223895	44.2958	35.7042	20
1880	0.7584	Cropland	37.7933	1	12	580	1517	0.223895	44.2958	35.7042	20
1881	0.7209	Cropland	37.7933	1	12	580	1517	0.223895	44.2958	35.7042	20
1882	0.6753	Cropland	37.7933	1	12	580	1517	0.223895	44.2958	35.7042	20
1883	0.5873	Cropland	37.7933	1	12	580	1517	0.223895	44.2958	35.7042	20
1884	0.5186	Cropland	37.7933	1	12	580	1517	0.223895	44.2958	35.7042	20
1885	0.5093	Cropland	37.7933	1	12	580	1517	0.223895	44.2958	35.7042	20
1886	0.3232	Cropland	37.7933	1	12	580	1517	0.223895	44.2958	35.7042	20
1887	0.1877	Cropland	37.7933	1	12	580	1517	0.223895	44.2958	35.7042	20
1888	0.16	Cropland	37.7933	1	12	580	1517	0.223895	44.2958	35.7042	20
1889	0.8112	Cropland	37.79	2	12.1	552	1531	0.223895	36.36	43.64	20
1890	2.689	Grassland	37.7854	1240	10.7667	575	1498	0.237687	44.1867	35.8133	20
1891	0.6813	Forest	37.7724	1	12.25	580	1515	0.223895	39.4722	42.5278	18
1892	0.6773	Forest	37.7724	1	12.25	580	1515	0.223895	39.4722	42.5278	18
1893	0.6751	Forest	37.7724	1	12.25	580	1515	0.223895	39.4722	42.5278	18
1894	0.6745	Forest	37.7724	1	12.25	580	1515	0.223895	39.4722	42.5278	18
1895	0.6654	Forest	37.7724	1	12.25	580	1515	0.223895	39.4722	42.5278	18
1896	0.6476	Forest	37.7724	1	12.25	580	1515	0.223895	39.4722	42.5278	18
1897	0.6422	Forest	37.7724	1	12.25	580	1515	0.223895	39.4722	42.5278	18
1898	0.6395	Forest	37.7724	1	12.25	580	1515	0.223895	39.4722	42.5278	18
1899	0.6755	Forest	37.7724	1	12.25	580	1515	0.223895	39.4722	42.5278	18
1900	0.6857	Forest	37.7724	1	12.25	580	1515	0.223895	39.4722	42.5278	18
1901	0.6578	Forest	37.7724	1	12.25	580	1515	0.223895	39.4722	42.5278	18
1902	0.6565	Forest	37.7724	1	12.25	580	1515	0.223895	39.4722	42.5278	18
1903	0.936121	Grassland	37.7626	3865	0.378	321.95	798	0.0787542	44.4533	39.8933	15.6533
1904	0.701691	Forest	37.7554	3840	0.436	321.95	805	0.0787542	44.3824	40.5147	15.1029
1905	0.802741	Forest	37.6335	3320	1.25	371.18	953	0.127411	38	41.8784	20.1216
1906	1.241	Grassland	37.6207	66	16.2958	393	1923	0.439153	38.12	38.88	23
1907	1.43	Forest	37.6171	3219	-2	540	957	0.147814	44.04	38.28	17.68
1908	0.79	Cropland	37.6167	3134	-1.7	560	1025	0.127411	44.8243	37.3919	17.7838
1909	0.84	Cropland	37.6167	3134	-1.23	425	1025	0.127411	44.8243	37.3919	17.7838
1910	0.84	Forest	37.6166	3197	-1.7	560	972	0.127411	43.2973	37.8784	18.8243
1911	0.94	Forest	37.6166	3197	-1.7	560	972	0.127411	43.2973	37.8784	18.8243
1912	0.255	Grassland	37.6067	2166	7.5	413	1781	0.197585	62.5	15.5	22
1913	0.28	Grassland	37.6067	2166	7.5	413	1781	0.197585	50.44	30.68	18.88
1914	0.709386	Forest	37.6002	3255	1.187	369.903	1006	0.127411	42	40.8289	17.1711
1915	0.799691	Forest	37.6002	3195	1.229	373.568	974	0.127411	42.2467	40.8052	16.948
1916	0.388	Grassland	37.6	1521	7	287	1428	0.101655	56.7297	29.2027	14.0676
1917	0.917	Grassland	37.5286	96	16.4708	422	1976	0.439153	38.8986	38.1014	23
1918	0.573	Grassland	37.5245	95	16.3042	400	1953	0.439153	38.2857	37.7143	24
1919	1.472	Grassland	37.4885	59	15.9792	371	1888	0.439153	36.6479	40.3521	23
1920	0.53255	Grassland	37.47	39	12.1	552	2054	0.439153	20	65	15
1921	0.21067	Grassland	37.47	39	12.1	552	1398	0.149011	20	65	15
1922	0.4955	Grassland	37.47	23	12.1	627	1398	0.149011	65	25	10
1923	0.873	Grassland	37.4677	224	16.8833	462	1398	0.149011	40.2877	34.7123	25
1924	0.34	Grassland	37.45	1637	6.9	370	1398	0.149011	50.9865	35.8513	13.1622
1925	0.35	Grassland	37.45	1637	6.9	370	1398	0.149011	50.9865	35.8513	13.1622
1926	0.62	Grassland	37.45	1637	6.9	370	1398	0.149011	50.9865	35.8513	13.1622
1927	0.85	Grassland	37.45	1637	6.9	370	1398	0.149011	50.9865	35.8513	13.1622
1928	0.32	Grassland	37.45	1637	6.9	370	1398	0.149011	50.9865	35.8513	13.1622
1929	0.89	Grassland	37.45	1637	6.9	370	1398	0.149011	50.9865	35.8513	13.1622
1930	0.55	Grassland	37.45	1637	6.9	370	1398	0.149011	50.9865	35.8513	13.1622
1931	0.5	Grassland	37.45	1637	6.9	370	1398	0.149011	50.9865	35.8513	13.1622
1932	0.71	Grassland	37.45	1637	6.9	370	1398	0.149011	50.9865	35.8513	13.1622
1933	0.58	Grassland	37.45	1637	6.9	370	1398	0.149011	50.9865	35.8513	13.1622
1934	0.57	Grassland	37.45	1637	6.9	370	1398	0.149011	50.9865	35.8513	13.1622
1935	0.6	Grassland	37.45	1637	6.9	370	1398	0.149011	50.9865	35.8513	13.1622
1936	0.59	Grassland	37.45	1637	6.9	370	1398	0.149011	50.9865	35.8513	13.1622
1937	0.88	Grassland	37.45	1637	6.9	370	1398	0.149011	50.9865	35.8513	13.1622
1938	0.56	Grassland	37.45	1637	6.9	370	1398	0.149011	50.9865	35.8513	13.1622
1939	0.35	Grassland	37.45	1637	6.9	370	1398	0.149011	50.9865	35.8513	13.1622
1940	0.47	Grassland	37.45	1637	6.9	370	1398	0.149011	50.9865	35.8513	13.1622
1941	0.55	Grassland	37.45	1637	6.9	370	1398	0.149011	50.9865	35.8513	13.1622
1942	0.67	Grassland	37.45	1637	6.9	370	1398	0.149011	50.9865	35.8513	13.1622
1943	0.55	Grassland	37.45	1637	6.9	370	1398	0.149011	50.9865	35.8513	13.1622
1944	0.68	Grassland	37.45	1637	6.9	370	1398	0.149011	50.9865	35.8513	13.1622
1945	0.49	Grassland	37.45	1637	6.9	370	1398	0.149011	50.9865	35.8513	13.1622
1946	0.64	Grassland	37.45	1637	6.9	370	1398	0.149011	50.9865	35.8513	13.1622
1947	0.5	Grassland	37.45	1637	6.9	370	1398	0.149011	50.9865	35.8513	13.1622
1948	0.53	Grassland	37.45	1637	6.9	370	1398	0.149011	65.02	15.48	19.5
1949	0.49	Grassland	37.45	1637	6.9	370	1398	0.149011	66.27	18.8	14.93
1950	0.48	Grassland	37.45	1637	6.9	370	1398	0.149011	67.12	18.21	14.67
1951	0.57	Grassland	37.45	1637	6.9	370	1398	0.149011	63.84	18.43	17.73
1952	0.56	Grassland	37.45	1637	6.9	370	1398	0.149011	61.42	16.08	22.5
1953	0.54	Grassland	37.45	1637	6.9	370	1398	0.149011	59.08	18.19	22.73
1954	0.53	Grassland	37.45	1637	6.9	370	1398	0.149011	57.87	24.4	17.73
1955	0.43	Grassland	37.45	1637	6.9	370	1398	0.149011	50.6	15.5	33.9
1956	0.48	Grassland	37.45	1637	6.9	370	1398	0.149011	49.85	22.01	28.14
1957	0.62	Forest	37.45	1637	6.9	370	2315	0.18154	61.56	20.43	18.01
1958	0.44	Forest	37.45	1637	6.9	370	2315	0.18154	58.32	15.98	25.7
1959	0.43	Forest	37.45	1637	6.9	370	1084	0.0787542	50.48	22.01	27.51
1960	0.631	Grassland	37.3742	1217	12.7	269	1155	0.0787542	47.4189	30.9595	21.6216
1961	0.57	Grassland	37.3742	1217	12.7	269	1155	0.0787542	47.4189	30.9595	21.6216
1962	0.648202	Wetland	37.3602	3343	0.137	344.408	993	0.279635	40.08	42.9867	16.9333
1963	0.8	Wetland	37.35	3351	-0.6	371	993	0.279635	41.7838	39.0811	19.1351
1964	0.74	Wetland	37.35	3351	-0.6	371	993	0.279635	41.7838	39.0811	19.1351
1965	0.1	Grassland	37.32	-18	17.5	1186	731	0.132557	32.3824	41.8676	25.75
1966	0.2	Grassland	37.32	-18	17.5	1186	731	0.132557	32.3824	41.8676	25.75
1967	0.4	Grassland	37.32	-18	17.5	1186	896	0.132557	32.3824	41.8676	25.75
1968	1.45	Grassland	37.3166	3729	0.8	424.5	896	0.132557	45.2027	38.5676	16.2297
1969	1.44	Grassland	37.3166	3729	0.8	424.5	887	0.132557	45.2027	38.5676	16.2297
1970	1.74	Grassland	37.3	3038	0.8	424.5	887	0.132557	40.946	41.3108	17.7432
1971	2	Grassland	37.3	3038	0.8	424.5	1166	0.219207	40.946	41.3108	17.7432
1972	1.85	Forest	37.2833	3404	0.8	424.5	1351	0.335212	41.2432	41.1216	17.6351
1973	2.17	Forest	37.2833	3404	0.8	424.5	1160	0.0842796	41.2432	41.1216	17.6351
1974	0.57898	Grassland	37.2808	3250	0.349	354.3	922	0.132557	43.5069	41.4247	15.0685
1975	0.438	Grassland	37.28	174	13.9	1201	922	0.132557	1.4	84.8	13.8
1976	0.457257	Grassland	37.2781	3447	0.602	332.342	922	0.132557	51.7945	35.5753	12.6301
1977	1.5	Cropland	37.27	3135	-1.06146	421	944	0.132557	41.5	40.3676	18.1323
1978	2	Cropland	37.27	3135	-1.06146	421	944	0.132557	41.5	40.3676	18.1323
1979	2.2	Grassland	37.27	3135	-1.06146	421	1222	0.142656	41.5	40.3676	18.1323
1980	1.46	Cropland	37.2666	3153	0.8	424.5	1529	0.26237	42.1757	39.8108	18.0135
1981	1.61	Grassland	37.2666	3153	0.8	424.5	1477	0.207844	42.1757	39.8108	18.0135
1982	0.64803	Grassland	37.2664	3238	0.029	336.525	1135	0.219207	44.8219	40.2466	14.9315
1983	0.312	Grassland	37.25	8	8.6	505	995	0.132557	33.0946	49.7433	17.1622
1984	0.51	Grassland	37.225	754	8.65	500	995	0.132557	43.4648	41.0141	15.5211
1985	0.604041	Grassland	37.2223	3275	0.786	356.658	1021	0.132557	48.4203	38.0435	13.5362
1986	1.43	Grassland	37.2166	3085	0.8	424.5	968	0.132557	36.3513	43.4189	20.2297
1987	1.52	Grassland	37.2166	3085	0.8	424.5	968	0.132557	36.3513	43.4189	20.2297
1988	0.6257	Cropland	37.1967	2903	-0.3	416	1311	0.200826	34.5135	38.1865	27.3
1989	1.82	Cropland	37.1833	2965	0.8	424.5	1311	0.200826	35.027	43.7973	21.1757
1990	1.5	Cropland	37.1833	2965	0.8	424.5	1311	0.200826	35.027	43.7973	21.1757
1991	0.58893	Grassland	37.1616	3301	0.617	332.342	1147	0.175985	49.6712	37.0959	13.2329
1992	0.800442	Grassland	37.0824	3423	1.562	372.617	1042	0.219207	47.7353	35.8971	16.3677
1993	0.547697	Grassland	37.0709	3472	1.471	333.009	1045	0.0842796	56.4189	32.1351	11.4459
1994	0.53	Grassland	37.05	2979	2.6	456	1011	0.137516	38.5676	42.5405	18.8919
1995	0.45	Grassland	37.05	2979	2.6	456	1011	0.137516	38.5676	42.5405	18.8919
1996	0.5	Grassland	37.05	2979	2.6	456	1011	0.137516	38.5676	42.5405	18.8919
1997	0.37	Grassland	37.05	2979	2.6	456	1011	0.137516	38.5676	42.5405	18.8919
1998	0.37	Grassland	37.05	2979	2.6	456	1011	0.137516	38.5676	42.5405	18.8919
1999	0.46	Grassland	37.05	2979	2.6	456	1011	0.137516	38.5676	42.5405	18.8919
2000	0.723649	Forest	37.0084	3233	1.866	307.401	1097	0.0842796	54.2267	33.44	12.3333
2001	0.787619	Grassland	37.0062	3196	2.011	375.737	1060	0.15325	39.3513	41.9865	18.6622
2002	0.253	Forest	37	95	16.5	314	2047	0.40055	13.3	35.9	50.8
[truncated: 3,163 more rows]

## Sheet: 2_TN
ID	TN	Ecosystem type	ABSlat	Elevation	MAT	MAP	PET	NDVI	pH	SOC	TP	Sand	Silt	Clay
1	0.14	Cropland	51.53	50	8.8	639	828	0.307692	6.2	13.2	0.6	7	87	6
2	0.14	Cropland	51.53	50	8.8	639	828	0.307692	6.2	12.3	0.6	7	87	6
3	0.14	Cropland	51.53	50	8.8	639	828	0.307692	6.2	12.7	0.6	7	87	6
4	0.14	Cropland	51.53	50	8.8	639	828	0.307692	6.2	12.6	0.6	7	87	6
5	0.14	Cropland	51.53	50	8.8	639	828	0.307692	6.2	12.6	0.6	7	87	6
6	0.13	Cropland	51.53	50	8.8	639	828	0.307692	6.2	12.3	0.6	7	87	6
7	1.45	Cropland	37.92	40	12.6	490	2241	0.166828	8.27	9.54	0.5	35	48	17
8	1.45	Cropland	37.92	40	12.6	490	2241	0.166828	8.22	9.74	0.5	35	48	17
9	1.54	Cropland	37.92	40	12.6	490	2241	0.166828	8.26	9.57	0.5	35	48	17
10	1.44	Cropland	37.92	40	12.6	490	2241	0.166828	8.23	9.77	0.5	35	48	17
11	1.89	Cropland	37.92	40	12.6	490	2241	0.166828	8.26	11.84	0.5	35	48	17
12	1.95	Cropland	37.92	40	12.6	490	2241	0.166828	8.12	11.9	0.5	35	48	17
13	1.76	Cropland	37.92	40	12.6	490	2241	0.166828	8.08	11.03	0.5	35	48	17
14	1.65	Cropland	37.92	40	12.6	490	2241	0.166828	8.09	10.56	0.5	35	48	17
15	1.76	Cropland	37.92	40	12.6	490	2241	0.166828	8.15	10.64	0.5	35	48	17
16	1.83	Cropland	37.92	40	12.6	490	2241	0.166828	8.1	19.76	0.5	35	48	17
17	2.54	Cropland	37.92	40	12.6	490	2241	0.166828	8.05	15.11	0.5	35	48	17
18	2.75	Cropland	37.92	40	12.6	490	2241	0.166828	8.12	15.01	0.5	35	48	17
19	0.6	Cropland	5.11667	157	20	1400	1410	0.235737	5.4	8.7	0.4	25	53	22
20	0.9	Cropland	5.11667	157	20	1400	1410	0.235737	6.2	11.7	0.4	25	53	22
21	1.4	Cropland	5.11667	157	20	1400	1410	0.235737	6.6	13.7	0.4	25	53	22
22	1.5	Cropland	5.11667	157	20	1400	1410	0.235737	6.7	14.1	0.4	25	53	22
23	2.36598	Cropland	45.4384	1620	4.2	1100	1075	0.305294	5	45.9	0.7	71	17	12
24	1.69444	Cropland	45.4384	1620	4.2	1100	1075	0.305294	5.3	24.4	0.7	56	23	21
25	1.9	Cropland	45.4384	1620	4.2	1100	1075	0.305294	5.4	20.9	0.7	72	20	7.9
26	9.1809	Cropland	45.4384	1915	4.1	1100	1075	0.305294	3.7	182.7	0.7	66	21	12
27	4.35533	Cropland	45.4384	1915	4.1	1100	1075	0.305294	4.4	85.8	0.7	53	38	8.8
28	3.00844	Cropland	45.4384	1915	4.1	1100	1075	0.305294	4.8	71.3	0.7	59	36	0.5
29	7.35714	Cropland	45.4384	1920	2.5	1200	1075	0.305294	4	144.2	0.7	48	22	30
30	4.49537	Cropland	45.4384	1920	2.5	1200	1075	0.305294	4.6	97.1	0.7	72	15	13
31	2.71111	Cropland	45.4384	1920	2.5	1200	1075	0.305294	4.7	36.6	0.7	89	8	3
32	3.28571	Cropland	45.4384	1640	2.5	1200	1075	0.305294	4.8	50.6	0.7	59	25	16
33	2.18333	Cropland	45.4384	1640	2.5	1200	1075	0.305294	5.1	26.2	0.7	61	24	15
34	1.56154	Cropland	45.4384	1640	2.5	1200	1075	0.305294	5.3	20.3	0.7	58	26	16
35	1.59426	Cropland	45.4384	1640	2.5	1200	1075	0.305294	5.5	17.3774	0.7	64	26	10
36	0.4	Cropland	25.83	361	18.3	1730.4	1304	0.260803	4.94	2.82	0.92	72.9	16.23	10.66
37	0.5	Cropland	25.83	361	18.3	1730.4	1304	0.260803	4.47	10.8	1.43	73.6	15.47	10.69
38	0.77	Cropland	25.83	361	18.3	1730.4	1304	0.260803	4.47	12.6	1.98	71.77	17.23	11.35
39	0.95	Cropland	25.83	361	18.3	1730.4	1304	0.260803	4.42	26.72	2.12	69.83	18.13	11.05
40	1.15	Cropland	25.83	361	18.3	1730.4	1304	0.260803	4.66	28.1	2.46	70.07	15.2	15.04
41	1.48	Cropland	25.83	361	18.3	1730.4	1304	0.260803	4.43	45.56	5.44	67.67	10.13	21.51
42	2.4	Cropland	25.83	361	18.3	1730.4	1304	0.260803	3.96	60.1	0.0691	61.67	14.16	24.06
43	2.39	Forest	24.9097	112	19	1033	1391	0.258148	4.97	10.8	0.32	31	47	22
44	2.4	Forest	24.9097	112	19	1033	1391	0.258148	4.89	10.8	0.21	31	47	22
45	0.4	Forest	42.3833	800	2.77213	672	919	0.246094	4.46	9.67	0.7	53	25	22
46	1.33	Forest	42.3833	800	2.77213	672	919	0.246094	4.8	35.54	0.7	53	25	22
47	1.06	Forest	42.0667	1400	-0.343583	768	830	0.21159	5.35	15.76	0.5	38	41	20
48	1.61	Forest	42.0667	1400	-0.343583	768	830	0.21159	5.66	36.23	0.5	38	41	20
49	0.26	Cropland	7.28333	540	26	2500	1708	0.36398	5.8	28	0.7	28	35	33
50	0.25	Cropland	7.28333	540	26	2500	1708	0.36398	5.7	27	0.7	28	35	33
51	2.7	Cropland	7.28333	540	26	2500	1708	0.36398	6.5	28	0.7	28	35	33
52	3	Cropland	7.28333	540	26	2500	1708	0.36398	6.5	28	0.7	28	35	33
53	1.2	Cropland	50.7399	65	9.6	625	897	0.310643	6.8	11.6	0.5	39	41	19
54	1.1	Cropland	50.7399	65	9.6	625	897	0.310643	6.8	10.7	0.5	39	41	19
55	0.6	Cropland	50.7399	65	9.6	625	897	0.310643	6.8	4.1	0.5	39	41	19
56	1	Cropland	50.7399	65	9.6	625	897	0.310643	6.8	10.5	0.5	39	41	19
57	0.5	Cropland	50.7399	65	9.6	625	897	0.310643	6.8	3.5	0.5	39	41	19
58	1.1	Cropland	50.7399	65	9.6	625	897	0.310643	6.8	11.7	0.5	39	41	19
59	1	Cropland	50.7399	65	9.6	625	897	0.310643	6.8	9.3	0.5	39	41	19
60	0.9	Cropland	50.7399	65	9.6	625	897	0.310643	6.8	8.1	0.5	39	41	19
61	1.5	Cropland	37.9925	45	28	312	1733	0.258101	8.42	17.5	0.0767	36	42	23
62	1	Cropland	37.9925	45	28	312	1733	0.258101	8.27	20.9	6.37	36	42	23
63	1.4	Cropland	37.9925	45	28	312	1733	0.258101	8.39	19.3	5.65	36	42	23
64	1.2	Cropland	37.9925	45	28	312	1733	0.258101	8.42	20	0.0702	36	42	23
65	1.6	Cropland	38.1983	158	16.7	272.2	1000	0.258101	7.82	10.32	0.6375	33	51	16
66	1.8	Cropland	38.1983	158	16.7	272.2	1000	0.258101	7.67	11.61	0.71561	33	51	16
67	2.1	Cropland	38.1983	158	16.7	272.2	1000	0.258101	7.39	12.24	0.86114	33	51	16
68	2.27	Cropland	38.1983	158	16.7	272.2	1000	0.258101	7.45	18.75	1.03308	33	51	16
69	2.58	Cropland	38.1983	158	16.7	272.2	1000	0.258101	7.5	15.97	1.24052	33	51	16
70	2	Cropland	38	45	17	333	1733	0.258101	7.55	13	0.535	36	42	23
71	4.47	Cropland	38	45	17	333	1733	0.258101	7.87	20.3	0.692	36	42	23
72	4.02	Cropland	38	45	17	333	1733	0.258101	7.52	25	0.741	36	42	23
73	0.4	Cropland	54.5699	10	8.22997	612	757	0.305166	7.1	13.3	0.301	37	34	29
74	0.4	Cropland	54.4754	16	8.15532	588	757	0.305166	7.2	6.2	0.261	32	49	17
75	0.3	Cropland	54.3627	55	8.15532	588	766	0.309675	7.3	3.4	0.093	32	49	17
76	0.3	Cropland	54.0695	46	8.39902	564	777	0.319331	7.1	4.9	0.209	33	49	17
77	0.7	Cropland	54.1376	11	8.34754	576	767	0.319331	7.5	5.7	0.161	7	90	3
78	2.5	Cropland	54.9156	26	8.15532	588	750	0.322668	3.6	48	0.389	32	49	17
79	0.82366	Forest	24.8257	274	25.3106	1104	1984	0.287454	6.46	6.22066	0.4	30	52	18
80	0.82366	Forest	24.8257	274	25.3106	1104	1984	0.287454	6.49	6.22066	0.4	30	52	18
81	0.82366	Forest	24.8257	274	25.3106	1104	1984	0.287454	6.86	6.22066	0.4	30	52	18
82	1.23	Forest	24.8257	274	25.3106	1104	1984	0.287454	5.78	9.80333	0.4	30	52	18
83	1.23	Forest	24.8257	274	25.3106	1104	1984	0.287454	6.4	9.80333	0.4	30	52	18
84	1.23	Forest	24.8257	274	25.3106	1104	1984	0.287454	6.51	9.80333	0.4	30	52	18
85	1.56	Forest	24.8257	274	25.3106	1104	1984	0.287454	7.18	16.3117	0.4	30	52	18
86	1.56	Forest	24.8257	274	25.3106	1104	1984	0.287454	6.35	16.3117	0.4	30	52	18
87	1.56	Forest	24.8257	274	25.3106	1104	1984	0.287454	6.43	16.3117	0.4	30	52	18
88	0.82366	Forest	24.8257	274	25.3106	1104	1984	0.287454	6.3	6.22066	0.4	30	52	18
89	0.82366	Forest	24.8257	274	25.3106	1104	1984	0.287454	6.1	6.22066	0.4	30	52	18
90	0.82366	Forest	24.8257	274	25.3106	1104	1984	0.287454	6.14	6.22066	0.4	30	52	18
91	1.23	Forest	24.8257	274	25.3106	1104	1984	0.287454	5.78	9.80333	0.4	30	52	18
92	1.23	Forest	24.8257	274	25.3106	1104	1984	0.287454	5.76	9.80333	0.4	30	52	18
93	1.23	Forest	24.8257	274	25.3106	1104	1984	0.287454	6.43	9.80333	0.4	30	52	18
94	1.56	Forest	24.8257	274	25.3106	1104	1984	0.287454	6.61	16.3117	0.4	30	52	18
95	1.56	Forest	24.8257	274	25.3106	1104	1984	0.287454	6.4	16.3117	0.4	30	52	18
96	1.56	Forest	24.8257	274	25.3106	1104	1984	0.287454	6.48	16.3117	0.4	30	52	18
97	2.07234	Cropland	38.627	144	13.3031	972	1322	0.26204	6.8	48.7	0.7	58	15	26
98	1.54545	Forest	47.5667	900	4.35694	1284	740	0.235465	4.9	37.4	0.7	39	44	18
99	2.51351	Forest	47.5667	1300	4.35694	1284	740	0.235465	6.7	37.2	0.7	39	44	18
100	0.567568	Forest	47.5667	1900	4.35694	1284	740	0.235465	6.5	10.5	0.7	39	44	18
101	0.609375	Forest	47.0667	1300	0.202729	1488	673	0.214547	4.4	11.7	0.7	26	65	11
102	1.03509	Forest	47.0667	1600	0.202729	1488	673	0.214547	4.7	17.7	0.7	26	65	11
103	0.153	Forest	47.0667	2100	0.202729	1488	673	0.214547	4.8	1.552	0.7	26	65	11
104	1.53	Cropland	42.0333	1324	2.1	385.5	1260	0.207224	7.19	15.52	0.8	62.8	20.3	16.9
105	1.68	Cropland	42.0333	1324	2.1	385.5	1260	0.207224	7.23	17.09	0.8	62.8	20.3	16.9
106	1.49	Cropland	42.0333	1324	2.1	385.5	1260	0.207224	6.61	15.06	0.8	62.8	20.3	16.9
107	1.59	Cropland	42.0333	1324	2.1	385.5	1260	0.207224	6.73	15.71	0.8	62.8	20.3	16.9
108	1.3	Cropland	41.31	23	8.671	708	1213	0.229854	7.5	12	0.9	48	34	19
109	1.3	Cropland	41.31	23	8.671	708	1213	0.229854	7.5	12	0.9	48	34	19
110	1.3	Cropland	41.31	23	8.671	708	1213	0.229854	7.5	12	0.9	48	34	19
111	1.3	Cropland	41.31	23	8.671	708	1213	0.229854	7.5	12	0.9	48	34	19
112	1.56	Cropland	35	69	14.2582	624	1436	0.202608	8.65	4.48	0.5	52	33	15
113	1.1	Cropland	35	69	14.2582	624	1436	0.202608	8.65	4.48	0.5	52	33	15
114	0.8	Cropland	35	69	14.2582	624	1436	0.202608	8.65	4.48	0.5	52	33	15
115	0.76	Cropland	35	69	14.2582	624	1436	0.202608	8.65	4.48	0.5	52	33	15
116	0.62	Cropland	35	69	14.2582	624	1436	0.202608	8.65	4.48	0.5	52	33	15
117	0.88	Cropland	35	69	14.2582	624	1436	0.202608	8.65	4.48	0.5	52	33	15
118	0.47	Cropland	35	69	14.2582	624	1436	0.202608	8.65	4.48	0.5	52	33	15
119	3.26957	Grassland	53.7701	176	1.35608	336	921	0.161742	7	37.6	0.4	56	16	24
120	2.96429	Cropland	53.7701	176	1.35608	336	921	0.161742	6.8	33.2	0.4	56	16	24
121	0.786408	Grassland	53.7757	181	1.31473	336	921	0.161742	8	8.1	0.4	54	19	24
122	1.27451	Cropland	53.7757	181	1.31473	336	921	0.161742	7.5	13	0.4	54	19	24
123	0.393939	Grassland	53.7028	235	1.21663	348	930	0.161742	8.9	2.6	0.4	54	19	24
124	0.391892	Cropland	53.7028	235	1.21663	348	930	0.161742	8.6	2.9	0.4	54	19	24
125	2.44828	Grassland	52.4355	272	2.08842	348	1006	0.214018	7.4	28.4	0.4	41	11	42
126	2.3619	Cropland	52.4355	272	2.08842	348	1006	0.214018	7.6	24.8	0.4	41	11	42
127	1.21277	Grassland	52.5981	236	2.15194	360	997	0.189759	8.4	11.4	0.2	44	35	23
128	0.946237	Cropland	52.5981	236	2.15194	360	997	0.189759	8.3	8.8	0.2	44	35	23
129	0.396552	Grassland	52.7888	216	2.05977	384	977	0.186572	8.5	2.3	0.2	1	98	1
130	0.453125	Cropland	52.7888	216	2.05977	384	977	0.186572	8.7	2.9	0.2	1	98	1
131	2.25893	Grassland	52.0037	189	2.89408	312	1088	0.178182	7	25.3	0.5	37	39	18
132	1.65421	Cropland	52.0037	189	2.89408	312	1088	0.178182	7.4	17.7	0.5	37	39	18
133	1.1978	Grassland	51.9252	184	2.88071	300	1065	0.178182	7.9	10.9	0.5	4	90	4
134	1.04348	Cropland	51.9252	184	2.88071	300	1065	0.178182	8	9.6	0.5	4	90	4
135	0.477612	Grassland	52.043	255	2.07983	336	1030	0.214018	8.8	3.2	0.4	41	11	42
136	0.419355	Cropland	52.043	255	2.07983	336	1030	0.214018	8.8	2.6	0.4	41	11	42
137	2.5	Cropland	63.8	19	4	624	625	0.320825	4.7	27	0.8	46	21	33
138	2	Cropland	63.8	19	4	624	625	0.320825	4.7	29	0.8	46	21	33
139	2.5	Grassland	64.1167	296	4	612	587	0.299475	4.1	37	0.8	34	52	14
140	0.6	Forest	64.1167	296	4	612	587	0.299475	3.3	15	0.8	34	52	14
141	14.1	Cropland	14.5058	1597	25.6111	132	3060	0.120441	6.1	363	0.0035	32	51	18
142	18.5	Cropland	14.5058	1597	25.6111	132	3060	0.120441	7.5	296	0.0082	32	51	18
143	14	Cropland	14.5058	1597	25.6111	132	3060	0.120441	6.2	331	0.0032	32	51	18
144	16	Cropland	14.5058	1597	25.6111	132	3060	0.120441	7.4	317	0.0057	32	51	18
145	0.85	Cropland	60.37	20	5.48096	564	684	0.386812	6.42	9.4	0.6	32	48	37
146	0.93	Cropland	60.37	20	5.48096	564	684	0.386812	6.15	10.6	0.6	32	48	37
147	1.15	Cropland	60.37	20	5.48096	564	684	0.386812	6.52	13	0.6	32	48	37
148	1.53	Cropland	60.37	20	5.48096	564	684	0.386812	6.38	18.8	0.6	32	48	37
149	2.69	Cropland	60.37	20	5.48096	564	684	0.386812	4.74	26.5	0.6	32	48	37
150	1.1	Glacier	64.83	650	-12.5	175	477	0.06304	3.8	50	0.4	28	52	11
151	1.1	Glacier	64.83	650	-12.5	175	477	0.06304	4.1	49	0.4	28	52	11
152	1.6	Glacier	64.83	650	-12.5	175	477	0.06304	3.8	44	0.4	28	52	11
153	1.3	Glacier	64.83	650	-12.5	175	477	0.06304	3.8	43	0.4	28	52	11
154	1.4	Glacier	64.83	650	-12.5	175	477	0.06304	3.9	47	0.4	28	52	11
155	1.5	Glacier	64.83	650	-12.5	175	477	0.06304	3.9	45	0.4	28	52	11
156	3.84	Forest	36.67	1250	6.1	701	1178	0.192161	6.28	25.12	0.46	39	47	15
157	4.11	Forest	36.67	1250	6.1	701	1178	0.192161	6.35	26.88	0.71	39	47	15
158	4.39	Forest	36.67	1250	6.1	701	1178	0.192161	6.56	30.49	0.74	39	47	15
159	3	Forest	36.73	2075	6.2	2075	1151	0.192161	6.2	37.2	0.5	50	33	16
160	3.4	Forest	36.73	2075	6.2	2075	1151	0.192161	6.2	40.5	0.4	50	33	16
161	3.9	Forest	36.73	2075	6.2	2075	1151	0.192161	6.1	50	0.5	50	33	16
162	3.6	Forest	36.73	2075	6.2	2075	1151	0.192161	6.2	43.2	0.5	50	33	16
163	3	Forest	36.73	2075	6.2	2075	1151	0.192161	6.2	37.2	0.5	50	33	16
164	3.4	Forest	36.73	2075	6.2	2075	1151	0.192161	6.2	40.5	0.4	50	33	16
165	3.9	Forest	36.73	2075	6.2	2075	1151	0.192161	6.1	50	0.5	50	33	16
166	3.6	Forest	36.73	2075	6.2	2075	1151	0.192161	6.2	43.2	0.5	50	33	16
167	2.43	Forest	36.01	1245.13	7.5	560	1279	0.25068	8.38	9.74	0.306	49	35	15
168	2.523	Forest	36.01	1238.42	7.5	560	1279	0.25068	8.36	12.03	0.291	49	35	15
169	2.303	Forest	36	1119.1	7.5	560	1287	0.25068	8.4	8.15	0.241	49	35	15
170	2.69	Forest	36.01	1037.98	7.5	560	1285	0.25068	8.17	11.94	0.212	49	35	15
171	2.724	Forest	36.01	1074.21	7.5	560	1285	0.25068	8.29	16.77	0.177	49	35	15
172	2.874	Forest	36.02	1201.3	7.5	560	1272	0.25068	8.07	21.76	0.218	49	35	15
173	2.077	Forest	36.01	1245.13	7.5	560	1279	0.25068	8.57	5.16	0.175	49	35	15
174	2.143	Forest	36.01	1238.42	7.5	560	1279	0.25068	8.59	4.98	0.148	49	35	15
175	2.068	Forest	36	1119.1	7.5	560	1287	0.25068	8.56	4.07	0.239	49	35	15
176	2.179	Forest	36.01	1037.98	7.5	560	1285	0.25068	8.38	5.1	0.17	49	35	15
177	2.161	Forest	36.01	1074.21	7.5	560	1285	0.25068	8.51	4.43	0.168	49	35	15
178	2.167	Forest	36.02	1201.3	7.5	560	1272	0.25068	8.46	5.94	0.188	49	35	15
179	1.98	Forest	36.01	1245.13	7.5	560	1279	0.25068	8.59	3.27	0.152	49	35	15
180	2.041	Forest	36.01	1238.42	7.5	560	1279	0.25068	8.62	3.66	0.157	49	35	15
181	2.008	Forest	36	1119.1	7.5	560	1287	0.25068	8.56	3.44	0.239	49	35	15
182	2.063	Forest	36.01	1037.98	7.5	560	1285	0.25068	8.44	3.9	0.158	49	35	15
183	2.02	Forest	36.01	1074.21	7.5	560	1285	0.25068	8.54	3.24	0.147	49	35	15
184	2.079	Forest	36.02	1201.3	7.5	560	1272	0.25068	8.52	4.52	0.013	49	35	15
185	14.2	Cropland	23.65	1500	16.6	2600	1063	0.168403	3.38	244	0.5	36	40	24
186	9.5	Cropland	23.65	1500	16.6	2600	1063	0.168403	4.48	140	0.5	36	40	24
187	9.1	Cropland	23.65	1500	16.6	2600	1063	0.168403	4.09	137	0.5	36	40	24
188	2.29	Forest	23.78	1500	16.6	2600	1481	0.315436	3.41	23.1	0.5	43	35	22
189	3.04	Forest	23.78	1500	16.6	2600	1481	0.315436	3.47	31.3	0.5	43	35	22
190	4.09	Forest	23.78	1500	16.6	2600	1481	0.315436	3.51	42.5	0.5	43	35	22
191	6.08	Forest	23.78	1500	16.6	2600	1481	0.315436	3.56	64.7	0.5	43	35	22
192	4.66	Forest	23.78	1500	16.6	2600	1481	0.315436	3.82	57.1	0.5	43	35	22
193	2.9	Forest	23.9	775	20.8	2200	1397	0.341584	3.78	34.5	0.3	36	47	17
194	2.4	Forest	23.9	775	20.8	2200	1397	0.341584	3.74	32.3	0.3	36	47	17
195	3.1	Forest	23.9	775	20.8	2200	1397	0.341584	3.62	44.5	0.3	36	47	17
196	2.2	Forest	23.9	775	20.8	2200	1397	0.341584	3.87	26.2	0.3	36	47	17
197	2.5	Forest	23.9	775	20.8	2200	1397	0.341584	3.87	33.1	0.3	36	47	17
198	2.9	Forest	23.9	775	20.8	2200	1397	0.341584	3.75	37.9	0.3	36	47	17
199	6.66	Forest	23.67	1350	17	2600	1159	0.168403	4.13	80	0.8	42	41	17
200	6.11	Forest	23.67	1350	17	2600	1159	0.168403	3.37	68	0.8	42	41	17
201	13.3	Forest	23.67	1350	17	2600	1159	0.168403	3.35	214	0.8	42	41	17
202	7.93	Grassland	23.47	2700	9.5	4100	858	0.168403	4.14	106	0.606	40	42	18
203	9.82	Forest	23.47	2700	9.5	4100	858	0.168403	4.2	131	0.574	40	42	18
204	25	Forest	23.47	2700	9.5	4100	858	0.168403	3.56	472	0.65	40	42	18
205	18.9	Forest	24.58	1960	12	4000	980	0.233704	3.5	486	0.3	38	45	17
206	22.8	Forest	24.58	1961	12	4000	980	0.233704	3.7	443	0.3	38	45	17
207	19.7	Forest	24.58	1962	12	4000	980	0.233704	3.6	469	0.3	38	45	17
208	11.6	Forest	24.58	1963	12	4000	980	0.233704	3.7	197	0.3	38	45	17
209	4.7	Grassland	33.63	3600	0.7	656.8	980	0.235568	6.36	45.24	1	48	35	17
210	4.75	Grassland	33.63	3601	0.7	656.8	980	0.235568	6.36	54.52	1	48	35	17
211	7.6	Grassland	33.63	3602	0.7	656.8	980	0.235568	5.77	62.64	1	48	35	17
212	4.72	Grassland	33.63	3603	0.7	656.8	980	0.235568	5.94	85.85	1	48	35	17
213	7.35	Grassland	33.63	3604	0.7	656.8	980	0.235568	6.21	104.41	1	48	35	17
214	1.2	Cropland	21.51	1235	27.8	539	2369	0.313556	7.1	5.9	0.4	39	36	23
215	1.2	Cropland	21.51	1235	27.8	539	2369	0.313556	7	6.9	0.4	39	36	23
216	1.3	Cropland	21.51	1235	27.8	539	2369	0.313556	7.3	6.8	0.4	39	36	23
217	1.1	Cropland	21.51	1235	27.8	539	2369	0.313556	7.2	6.1	0.3	39	36	23
218	0.3208	Cropland	21.67	24	27.8	539	1793	0.377593	9.89	3.5	0.0807	28	49	24
219	0.3208	Cropland	21.67	24	27.8	539	1793	0.377593	9.84	3.7	0.0783	28	49	24
220	0.3675	Cropland	21.67	24	27.8	539	1793	0.377593	9.93	3.5	0.0761	28	49	24
221	0.3092	Cropland	21.67	24	27.8	539	1793	0.377593	9.79	2.9	0.0704	28	49	24
222	0.4025	Cropland	21.67	24	27.8	539	1793	0.377593	9.77	3.6	0.1021	28	49	24
223	0.3908	Cropland	21.67	24	27.8	539	1793	0.377593	9.73	2.7	0.0915	28	49	24
224	0.3908	Cropland	21.67	24	27.8	539	1793	0.377593	9.91	3.8	0.0867	28	49	24
225	0.6	Wetland	21.2973	5	28.5	700	2297	0.315452	8.73	8.2	0.7	29	25	44
226	0.5	Wetland	21.161	5	28.5	700	2275	0.315606	8.73	5.4	0.7	29	25	44
227	0.7	Wetland	20.9837	5	28.5	700	237	0.31743	8.35	7.5	0.4	39	36	23
228	0.5	Wetland	21.0013	5	28.5	700	2270	0.291309	8.3	6.1	0.7	29	25	44
229	0.6	Wetland	20.736	5	28.5	700	2236	0.283218	8.29	7	0.7	29	25	44
230	0.5	Wetland	21.04	5	28.5	700	2269	0.306785	8.32	6	0.7	29	25	44
231	0.7	Wetland	21.04	5	28.5	700	2269	0.306785	8.29	7.7	0.7	29	25	44
232	0.5	Wetland	21.04	5	28.5	700	2269	0.306785	8.34	6.8	0.7	29	25	44
233	0.6	Wetland	21.04	5	28.5	700	2269	0.306785	8.29	7.4	0.7	29	25	44
234	0.5	Wetland	21.04	5	28.5	700	2269	0.306785	8.34	6.3	0.7	29	25	44
235	2.81	Cropland	33.85	78	16.5	971	1514	0.42355	5.57	22.14	0.6	64	16	20
236	2.07	Cropland	33.85	78	16.5	971	1514	0.42355	5.79	22.52	0.6	64	16	20
237	3.13	Cropland	33.85	78	16.5	971	1514	0.42355	5.78	23.02	0.6	64	16	20
238	2	Cropland	33.85	78	16.5	971	1514	0.42355	5.75	22.83	0.6	64	16	20
239	2.19	Cropland	33.85	78	16.5	971	1514	0.42355	5.52	21.15	0.6	64	16	20
240	3.79	Cropland	33.85	78	16.5	971	1514	0.42355	5.56	22.57	0.6	64	16	20
241	1.85	Cropland	33.85	78	16.5	971	1514	0.42355	5.64	22.67	0.6	64	16	20
242	2.79	Cropland	33.85	78	16.5	971	1514	0.42355	5.52	21.18	0.6	64	16	20
243	2.47	Cropland	33.85	78	16.5	971	1514	0.42355	6	23.08	0.6	64	16	20
244	2.15	Cropland	33.85	78	16.5	971	1514	0.42355	5.85	23.37	0.6	64	16	20
245	1.59	Cropland	33.85	78	16.5	971	1514	0.42355	5.52	21.12	0.6	64	16	20
246	0.97	Cropland	22.57	300	23	1295	1351	0.180676	4.06	8.86	0.4	44	32	24
247	0.76	Cropland	22.57	300	23	1295	1351	0.180676	4.08	11.5	0.4	44	32	24
248	0.53	Cropland	22.57	300	23	1295	1351	0.180676	4.24	13.63	0.4	44	32	24
249	0.68	Cropland	22.57	300	23	1295	1351	0.180676	4.1	11.11	0.4	44	32	24
250	0.58	Cropland	22.57	300	23	1295	1351	0.180676	4.3	7.94	0.4	44	32	24
251	0.5	Cropland	22.57	300	23	1295	1351	0.180676	4.13	10.99	0.4	44	32	24
252	0.58	Cropland	22.57	300	23	1295	1351	0.180676	4.33	15.05	0.4	44	32	24
253	0.64	Cropland	22.57	300	23	1295	1351	0.180676	4.27	13.44	0.4	44	32	24
254	1.64	Forest	22.29	1200	21.75	1750	1821	0.37724	4.21	26.87	0.40689	32	51	17
255	1.01	Forest	22.29	1200	21.75	1750	1821	0.37724	4.28	13.35	1.06745	32	51	17
256	0.95	Forest	22.29	1200	21.75	1750	1821	0.37724	4.32	10.83	0.89618	32	51	17
257	1.31	Forest	22.29	1200	21.75	1750	1821	0.37724	4.24	15.54	0.96937	32	51	17
258	1.43	Forest	22.29	1200	21.75	1750	1821	0.37724	4.02	17.17	1.07481	32	51	17
259	2.18	Forest	27.05	471	19.4	1731	1327	0.294172	4.7	35.7	0.49	36	22	42
260	0.76	Forest	27.05	471	19.4	1731	1327	0.294172	4.8	7.71	0.35	36	22	42
261	1.51	Forest	27.05	471	19.4	1731	1327	0.294172	5.4	31.2	0.42	36	22	42
262	0.67	Forest	27.05	471	19.4	1731	1327	0.294172	5.3	7.6	0.37	36	22	42
263	1.71	Forest	31.28	3150	3	835	2530	0.172575	7.33	30.76	0.35	46	26	27
264	0.84	Cropland	43.6	300	5.6	594.8	1182	0.188222	5.74	7.29	0.7	52	22	26
265	0.88	Cropland	43.6	300	5.6	594.8	1182	0.188222	5.25	7.68	0.7	52	22	26
266	0.86	Cropland	43.6	300	5.6	594.8	1182	0.188222	4.3	7.43	0.7	52	22	26
267	1.02	Cropland	43.6	300	5.6	594.8	1182	0.188222	5.23	8.76	0.7	52	22	26
268	0.9	Cropland	43.6	300	5.6	594.8	1182	0.188222	4.69	8.84	0.7	52	22	26
269	0.78	Cropland	43.6	300	5.6	594.8	1182	0.188222	5.65	8.61	0.7	52	22	26
270	0.9	Cropland	43.6	300	5.6	594.8	1182	0.188222	6.1	10.16	0.7	52	22	26
271	0.81	Cropland	43.6	300	5.6	594.8	1182	0.188222	5.73	9.11	0.7	52	22	26
272	0.93	Cropland	43.6	300	5.6	594.8	1182	0.188222	5.92	10.96	0.7	52	22	26
273	0.87	Cropland	43.6	300	5.6	594.8	1182	0.188222	5.95	10.19	0.7	52	22	26
274	0.82	Cropland	43.6	300	5.6	594.8	1182	0.188222	5.59	7.84	0.7	52	22	26
275	0.83	Cropland	43.6	300	5.6	594.8	1182	0.188222	5.83	8.22	0.7	52	22	26
276	0.84	Cropland	43.6	300	5.6	594.8	1182	0.188222	6.54	7.91	0.7	52	22	26
277	0.93	Cropland	43.6	300	5.6	594.8	1182	0.188222	6.48	9.28	0.7	52	22	26
278	0.89	Cropland	43.6	300	5.6	594.8	1182	0.188222	6.27	8.76	0.7	52	22	26
279	2	Wetland	37.77	0	15	500	1461	0.375822	5.1	28.1	0.6	26.5	60.7	12.8
280	2	Wetland	37.77	0	15	500	1461	0.375822	7.8	19.9	0.6	43.9	48.5	7.6
281	2.2	Wetland	37.77	0	15	500	1461	0.375822	8.6	24.4	0.6	56.2	38.7	5.1
282	1.19	Cropland	43.11	493	13	900	1204	0.388573	8.6	10.08	0.6	17	69	15
283	1.49	Cropland	43.11	493	13	900	1204	0.388573	8.73	12.08	0.6	17	69	15
284	1.58	Cropland	43.11	493	13	900	1204	0.388573	8.8	12.95	0.6	17	69	15
285	1.53	Cropland	43.11	493	13	900	1204	0.388573	8.77	12.37	0.6	17	69	15
286	8.85	Grassland	36.0467	3094	16.75	738.2	831	0.0732123	4.82	111.84	0.87	39	48	13
287	8.35	Grassland	36.0467	3520	13.62	739.4	831	0.0732123	4.87	114.96	0.8	39	48	13
288	9.43	Grassland	36.0467	3873	12.99	577.4	831	0.0732123	4.81	113.06	1.05	39	48	13
289	7.02	Grassland	36.0467	4131	11.65	506	831	0.0732123	4.9	89.89	0.97	39	48	13
290	0.1	Cropland	36.5389	96	17.104	276	2122	0.364465	6.1	5.8	0.4	41	46	13
291	0.02	Cropland	36.5389	96	17.104	276	2122	0.364465	6.1	10.8	0.4	41	46	13
292	0.2	Cropland	36.5389	96	17.104	276	2122	0.364465	6.1	10.8	0.4	41	46	13
293	0.3	Cropland	36.5389	96	17.104	276	2122	0.364465	6.1	12.6	0.4	41	46	13
294	0.5	Cropland	36.5389	96	17.104	276	2122	0.364465	6.1	9	0.4	41	46	13
295	0.8	Cropland	36.5389	96	17.104	276	2122	0.364465	6.1	2.8	0.4	41	46	13
296	0.01	Cropland	36.5389	96	17.104	276	2122	0.364465	6.1	1.5	0.4	41	46	13
297	0.7	Cropland	36.5389	96	17.104	276	2122	0.364465	6.1	1.8	0.4	41	46	13
298	1	Cropland	36.5389	96	17.104	276	2122	0.364465	6.1	3.9	0.4	41	46	13
299	1.3	Cropland	36.5389	96	17.104	276	2122	0.364465	6.1	5.7	0.4	41	46	13
300	0.8	Cropland	36.5389	96	17.104	276	2122	0.364465	6.1	2.5	0.4	41	46	13
301	0.01	Cropland	36.5389	96	17.104	276	2122	0.364465	6.1	2.8	0.4	41	46	13
302	0.1	Cropland	36.5389	96	17.104	276	2122	0.364465	6.1	0.9	0.4	41	46	13
303	0.9	Cropland	36.5389	96	17.104	276	2122	0.364465	6.1	4.6	0.4	41	46	13
304	1.2	Cropland	36.5389	96	17.104	276	2122	0.364465	6.1	4.8	0.4	41	46	13
305	0.8	Cropland	36.5389	96	17.104	276	2122	0.364465	6.1	2.2	0.4	41	46	13
306	0.01	Cropland	36.5389	96	17.104	276	2122	0.364465	6.1	2.5	0.4	41	46	13
307	0.09	Cropland	36.5389	96	17.104	276	2122	0.364465	6.1	0.9	0.4	41	46	13
308	0.9	Cropland	36.5389	96	17.104	276	2122	0.364465	6.1	4.3	0.4	41	46	13
309	1.1	Cropland	36.5389	96	17.104	276	2122	0.364465	6.1	4.3	0.4	41	46	13
310	1.8	Cropland	36.6	12	13.4	1230	1102	0.315216	5	9.22	0.6	39	41	21
311	1.8	Cropland	36.6	12	13.4	1230	1102	0.315216	5.4	9.74	0.6	39	41	21
312	1.7	Cropland	36.6	12	13.4	1230	1102	0.315216	5	9.63	0.6	39	41	21
313	1.8	Cropland	36.6	12	13.4	1230	1102	0.315216	5.2	9.98	0.6	39	41	21
314	1.8	Cropland	36.6	12	13.4	1230	1102	0.315216	5.3	9.92	0.6	39	41	21
315	2.3	Cropland	36.6	12	13.4	1230	1102	0.315216	5.1	11.9	0.6	39	41	21
316	2.4	Cropland	36.6	12	13.4	1230	1102	0.315216	5.4	13.23	0.6	39	41	21
317	1.18322	Cropland	53	-48	9	799	237	0.246333	4.3	19.7616	0.9	42	26	32
318	1.14126	Cropland	53	-48	9	799	237	0.246333	4.3	19.1192	0.9	42	26	32
319	1.06993	Cropland	53	-48	9	799	237	0.246333	4.3	18.6651	0.9	42	26	32
320	1.09091	Cropland	53	-48	9	799	237	0.246333	4.3	18.4059	0.9	42	26	32
321	1.27972	Cropland	53	-48	9	799	237	0.246333	4.3	21.2141	0.9	42	26	32
322	1.17902	Cropland	53	-48	9	799	237	0.246333	4.3	19.7403	0.9	42	26	32
323	1.13706	Cropland	53	-48	9	799	237	0.246333	4.3	19.0936	0.9	42	26	32
324	1.13706	Cropland	53	-48	9	799	237	0.246333	4.3	18.7073	0.9	42	26	32
325	1.1035	Cropland	53	-48	9	799	237	0.246333	4.3	17.9337	0.9	42	26	32
326	1.1035	Cropland	53	-48	9	799	237	0.246333	4.3	17.8025	0.9	42	26	32
327	1.14965	Cropland	53	-48	9	799	237	0.246333	4.3	18.9473	0.9	42	26	32
328	1.12028	Cropland	53	-48	9	799	237	0.246333	4.3	18.1771	0.9	42	26	32
329	1.13287	Cropland	53	-48	9	799	237	0.246333	4.3	19.0019	0.9	42	26	32
330	1.09091	Cropland	53	-48	9	799	237	0.246333	4.3	18.5509	0.9	42	26	32
331	2.2	Cropland	31.62	477	17	750	1765	0.339899	5.8	29.6	0.6	53	32	15
332	1.5	Cropland	31.62	477	17	750	1765	0.339899	6.6	24.8	0.6	53	32	15
333	1.2	Cropland	31.62	477	17	750	1765	0.339899	6.7	18.9	0.6	53	32	15
334	0.9	Forest	26.75	102	17.9	1471.2	1264	0.244328	4.6	21.6	0.11	38	41	21
335	0.9	Forest	26.75	102	17.9	1471.2	1264	0.244328	4.2	24.3	0.12	38	41	21
336	1.1	Forest	26.75	102	17.9	1471.2	1264	0.244328	4.2	25.8	0.16	38	41	21
337	1.3	Forest	26.75	102	17.9	1471.2	1264	0.244328	4.2	27.2	0.25	38	41	21
338	1.3	Forest	26.75	102	17.9	1471.2	1264	0.244328	4.1	26.7	0.18	38	41	21
339	0.9	Forest	26.75	102	17.9	1471.2	1264	0.244328	4.1	22.1	0.16	38	41	21
340	1.1	Forest	26.75	102	17.9	1471.2	1264	0.244328	4.8	22.9	0.15	38	41	21
341	1.3	Forest	26.75	102	17.9	1471.2	1264	0.244328	4.4	23.5	0.16	38	41	21
342	1.6	Forest	26.75	102	17.9	1471.2	1264	0.244328	4.4	25.8	0.18	38	41	21
343	1.6	Forest	26.75	102	17.9	1471.2	1264	0.244328	4.6	25.8	0.22	38	41	21
344	1.7	Forest	26.75	102	17.9	1471.2	1264	0.244328	4.4	27	0.24	38	41	21
345	1.6	Forest	26.75	102	17.9	1471.2	1264	0.244328	4.8	23.3	0.18	38	41	21
346	0.64	Wetland	34.97	100	14	562	1446	0.211497	8.33	23.71	0.9	76	20	4
347	1.04	Wetland	34.97	100	14	562	1446	0.211497	8.11	27.02	1.07	76	20	4
348	0.93	Wetland	34.97	100	14	562	1446	0.211497	8.22	23.08	0.89	76	20	4
349	0.67	Wetland	34.97	100	14	562	1446	0.211497	8.33	17.16	0.89	76	20	4
350	0.46	Grassland	37.8	1379.5	7.7	289.4	2131.8	0.153638	8.14	3.86	0.35	51	33	16
351	0.47	Grassland	37.8	1379.5	7.7	289.4	2131.8	0.153638	8.12	4.25	0.35	51	33	16
352	0.45	Grassland	37.8	1379.5	7.7	289.4	2131.8	0.153638	8.27	3.34	0.34	51	33	16
353	0.51	Grassland	37.8	1379.5	7.7	289.4	2131.8	0.153638	8.21	3.55	0.3	51	33	16
354	1	Grassland	51.98	142	9.74846	672	797	0.282584	6.1	17	0.8	51	25	24
355	1	Cropland	51.83	126	9.8646	684	794	0.301903	6.7	11	0.5	50	27	23
356	13	Cropland	36.9	1194	1.9	575	918	0.132557	6.99	92.96	0.6	46	39	15
357	8.32	Cropland	36.9	1194	1.9	575	918	0.132557	6.75	47.63	0.6	46	39	15
358	4.66	Cropland	36.9	1194	1.9	575	918	0.132557	6.78	36.9	0.6	46	39	15
359	1.5	Forest	5.3	44	25.7	3041	1603	0.280593	4.4	22.1	0.1	51	33	16
360	3	Cropland	45.8	275	12.6	782	1030	0.405088	7.2	28	0.5	41	37	21
361	2.6	Cropland	45.8	275	12.6	782	1030	0.405088	6.8	29	0.5	41	37	21
362	2.9	Cropland	34.7	362	25	492	1866	0.412296	5.5	26	0.7	28	60	12
363	2.3	Cropland	34.7	362	27	492	1866	0.412296	5.5	17	0.7	28	60	12
364	1.8	Cropland	34.7	362	26	492	1866	0.412296	5.5	12	0.7	28	60	12
365	1.2	Cropland	34.7	362	22	492	1866	0.412296	5.4	4.6	0.7	28	60	12
366	1	Cropland	34.7	362	20	492	1866	0.412296	6.2	1.6	0.7	28	60	12
367	0.8	Cropland	34.7	362	19	492	1866	0.412296	6.7	1	0.7	28	60	12
368	3	Cropland	34.7	362	24	492	1866	0.412296	6.1	32	0.7	28	60	12
369	2.1	Cropland	34.7	362	25	492	1866	0.412296	6.2	20	0.7	28	60	12
370	1.8	Cropland	34.7	362	25	492	1866	0.412296	6.2	17	0.7	28	60	12
371	1	Cropland	34.7	362	22	492	1866	0.412296	6.7	8.3	0.7	28	60	12
372	1	Cropland	34.7	362	10	492	1866	0.412296	6.9	8.4	0.7	28	60	12
373	0.5	Cropland	34.7	362	18	492	1866	0.412296	7.5	1.6	0.7	28	60	12
374	6.2405	Wetland	53.69	190	8.94329	1188	678	0.317367	7.15	90.4872	0.6	42	34	23
375	5.41826	Wetland	53.69	190	8.94329	1188	678	0.317367	8.07	69.8956	0.6	42	34	23
376	4.66454	Grassland	53.15	72	9.95802	900	798	0.382568	6.21	55.9745	0.7	44	30	26
377	5.46252	Grassland	53.15	72	9.95802	900	798	0.382568	6.16	62.819	0.7	44	30	26
378	4.24512	Grassland	53.15	72	9.95802	900	798	0.382568	6.01	47.9698	0.7	44	30	26
379	2.3053	Grassland	30.52	4486	1.87	474.9	1285	0.10507	8.1	24.3836	0.8	32	53	15
380	2.23249	Grassland	30.52	4486	1.87	474.9	1285	0.10507	8.1	23.5616	0.8	32	53	15
381	2.65394	Grassland	30.52	4486	1.87	474.9	1285	0.10507	8.1	29.1096	0.8	32	53	15
382	2.75036	Grassland	30.52	4486	1.87	474.9	1285	0.10507	8.1	32.1918	0.8	32	53	15
383	4.40783	Grassland	30.52	4486	1.87	474.9	1285	0.10507	8.1	67.9452	0.8	32	53	15
384	4.10325	Grassland	30.52	4486	1.87	474.9	1285	0.10507	8.1	63.8356	0.8	32	53	15
385	1.6	Wetland	41.5293	196	9.95946	936	1181	0.275433	8.2	14	0.5	49	24	27
386	1.3	Wetland	41.5293	196	9.95946	936	1181	0.275433	7.7	14	0.5	49	24	27
387	1.9	Wetland	41.5293	196	9.95946	936	1181	0.275433	7.7	13	0.5	49	24	27
388	1.8	Wetland	41.5293	196	9.95946	936	1181	0.275433	8	12	0.5	49	24	27
389	1.9	Wetland	41.5293	196	9.95946	936	1181	0.275433	8	15	0.5	49	24	27
390	1.7	Wetland	41.5293	196	9.95946	936	1181	0.275433	8.1	14	0.5	49	24	27
391	1.9	Wetland	41.5293	196	9.95946	936	1181	0.275433	8.2	13	0.5	49	24	27
392	2.1	Wetland	41.5293	196	9.95946	936	1181	0.275433	8.2	16	0.5	49	24	27
393	1.3	Wetland	41.5293	196	9.95946	936	1181	0.275433	8.3	10	0.5	49	24	27
394	1.6	Wetland	41.5293	196	9.95946	936	1181	0.275433	7.7	16	0.5	49	24	27
395	5.7	Wetland	41.5293	196	9.95946	936	1181	0.275433	8.3	24	0.5	49	24	27
396	1.4	Wetland	41.5293	196	9.95946	936	1181	0.275433	6.7	17	0.5	49	24	27
397	2.9	Wetland	41.5293	196	9.95946	936	1181	0.275433	6.7	15	0.5	49	24	27
398	1.8	Wetland	41.5293	196	9.95946	936	1181	0.275433	6.7	12	0.5	49	24	27
399	3	Wetland	41.5293	196	9.95946	936	1181	0.275433	6.7	18	0.5	49	24	27
400	1.6	Wetland	41.5293	196	9.95946	936	1181	0.275433	8	16	0.5	49	24	27
401	2.8	Wetland	41.5293	196	9.95946	936	1181	0.275433	8.5	17	0.5	49	24	27
402	1.7	Wetland	41.5293	196	9.95946	936	1181	0.275433	7.5	12	0.5	49	24	27
403	1.7	Wetland	41.5293	196	9.95946	936	1181	0.275433	7.6	12	0.5	49	24	27
404	2.9	Wetland	41.5293	196	9.95946	936	1181	0.275433	7.8	16	0.5	49	24	27
405	1.4	Wetland	41.5293	196	9.95946	936	1181	0.275433	7.4	18	0.5	49	24	27
406	3.4	Wetland	41.5293	196	9.95946	936	1181	0.275433	7.3	8	0.5	49	24	27
407	1.8	Wetland	41.5293	196	9.95946	936	1181	0.275433	4.8	5	0.5	49	24	27
408	2.3	Wetland	41.5293	196	9.95946	936	1181	0.275433	6.4	19	0.5	49	24	27
409	2.3	Wetland	41.5293	196	9.95946	936	1181	0.275433	7	22	0.5	49	24	27
410	1.6	Wetland	41.5293	196	9.95946	936	1181	0.275433	7.6	15	0.5	49	24	27
411	2.63	Cropland	29.78	10	16.736	1236	1243	0.180874	6.36	40.14	0.3	48.1	35.3	16.6
412	2.55	Cropland	29.78	10	16.736	1236	1243	0.180874	6.43	63.0501	0.3	48.1	35.3	16.6
413	2.52	Cropland	29.78	10	16.736	1236	1243	0.180874	6.44	63.1448	0.3	48.1	35.3	16.6
414	2.58	Cropland	29.78	10	16.736	1236	1243	0.180874	6.46	62.1034	0.3	48.1	35.3	16.6
415	2.57	Cropland	29.78	10	16.736	1236	1243	0.180874	6.47	62.1034	0.3	48.1	35.3	16.6
416	2.63	Cropland	29.78	10	16.736	1236	1243	0.180874	6.54	64.9435	0.3	48.1	35.3	16.6
417	2.65	Cropland	29.78	10	16.736	1236	1243	0.180874	6.64	69.961	0.3	48.1	35.3	16.6
418	1	Cropland	40.9631	792	8.3	185.8	1421	0.3426	6.905	12	0.5	30	52	20
419	1.05	Cropland	40.9631	792	8.3	185.8	1421	0.3426	6.945	11.34	0.5	30	52	20
420	2	Cropland	40.9631	792	8.3	185.8	1421	0.3426	7.64	22.05	0.5	30	52	20
421	2	Cropland	40.9631	792	8.3	185.8	1421	0.3426	7.53	21.2	0.5	30	52	20
422	3.8	Cropland	40.9631	792	8.3	185.8	1421	0.3426	7.355	42.94	0.5	30	52	20
423	4.15	Cropland	40.9631	792	8.3	185.8	1421	0.3426	7.295	50.8375	0.5	30	52	20
424	3.13	Artificial ecosystem	49.3201	421	8.17719	600	849	0.231345	7.14	17.12	0.272	40	41	19
425	2.85	Artificial ecosystem	49.3201	421	8.17719	600	849	0.231345	7.14	16.81	0.272	40	41	19
426	3.08	Artificial ecosystem	49.3201	421	8.17719	600	849	0.231345	7.14	18.38	0.272	40	41	19
427	3.73	Artificial ecosystem	49.3201	421	8.17719	600	849	0.231345	7.14	20	0.272	40	41	19
428	3.52	Artificial ecosystem	49.3201	421	8.17719	600	849	0.231345	7.14	18.37	0.272	40	41	19
429	3.52	Artificial ecosystem	49.3201	421	8.17719	600	849	0.231345	7.14	18.8	0.272	40	41	19
430	3.4	Artificial ecosystem	49.3201	421	8.17719	600	849	0.231345	7.14	19.27	0.272	40	41	19
431	3.35	Artificial ecosystem	49.3201	421	8.17719	600	849	0.231345	7.14	17.03	0.272	40	41	19
432	2.83	Artificial ecosystem	49.3201	421	8.17719	600	849	0.231345	7.14	16.93	0.272	40	41	19
433	3.1	Artificial ecosystem	49.3201	421	8.17719	600	849	0.231345	7.14	19.3	0.272	40	41	19
434	3.11	Artificial ecosystem	49.3201	421	8.17719	600	849	0.231345	7.14	19.48	0.272	40	41	19
435	3.18	Artificial ecosystem	49.3201	421	8.17719	600	849	0.231345	7.14	20.23	0.272	40	41	19
436	3.17	Artificial ecosystem	49.3201	421	8.17719	600	849	0.231345	7.14	19.6	0.272	40	41	19
437	3.7	Forest	43.1998	600	14.15	1600	1074	0.30992	5	54.5	3.1	43	33	24
438	3.1	Forest	43.1998	600	14.15	1600	1074	0.30992	4	53	3.3	43	33	24
439	3.1	Forest	43.1998	600	14.15	1600	1074	0.30992	4.1	53.8	0.9	43	33	24
440	2.9	Forest	43.1998	600	14.15	1600	1074	0.30992	4.3	56.8	2.9	43	33	24
441	1.8	Forest	43.1998	600	14.15	1600	1074	0.30992	4.2	26.8	0.3	43	33	24
442	1.7	Forest	43.1998	600	14.15	1600	1074	0.30992	4.9	22.1	0.1	43	33	24
443	1.2	Forest	43.1998	600	14.15	1600	1074	0.30992	4.6	19	0.6	43	33	24
444	1.6	Forest	43.1998	600	14.15	1600	1074	0.30992	4.5	25.7	0.4	43	33	24
445	1.2	Forest	43.1998	600	14.15	1600	1074	0.30992	4.5	19.5	1.2	43	33	24
446	1.3	Forest	43.1998	600	14.15	1600	1074	0.30992	4.5	20.3	0.01	43	33	24
447	2.73	Cropland	31.18	4	17.5	1255	1274	0.18354	7.65	21.13	0.6	10.3	68.5	21.2
448	1.79	Cropland	31.18	4	17.5	1255	1274	0.18354	8.08	14.5	0.6	10.3	68.5	21.2
449	1.71	Cropland	31.18	4	17.5	1255	1274	0.18354	8.15	9.3	0.6	10.3	68.5	21.2
450	1.06	Cropland	31.18	4	17.5	1255	1274	0.18354	8.52	7.79	0.6	10.3	68.5	21.2
451	0.4	Cropland	28.55	80	17.5	1300	1214	0.172445	5.6	1.8	0.01	24.1	68.4	7.5
452	1.1	Cropland	38.5151	14	16.1015	480	1813	0.318601	7.2	12.3	0.7	15	53	32
453	0.7	Artificial ecosystem	40.7	1580	9.6	323	1723	0.190053	8.7	6.8	0.5	70.6	9.4	20
454	1	Artificial ecosystem	41.5	213	10.6	541	1113	0.223801	8.5	11.4	0.9	68.5	21.9	9.6
455	1.8	Artificial ecosystem	42.5	293	8.5	788	1068	0.258944	8.3	14.8	0.5	12.2	19	68.9
456	1.9	Artificial ecosystem	42.4	330	8.9	660	1299	0.206689	6.6	19.7	0.8	39.9	27.6	32.4
457	2.3	Cropland	29.0028	184	16.3	1373.6	1248	0.220948	6.5	21.7517	0.3	41	42	18
458	2.4	Cropland	29.0028	184	16.3	1373.6	1248	0.220948	7.1	21.5197	0.3	41	42	18
459	2.3	Cropland	29.0028	184	16.3	1373.6	1248	0.220948	6.9	21.4037	0.3	41	42	18
460	2.2	Cropland	29.0028	184	16.3	1373.6	1248	0.220948	6.9	21.9258	0.3	41	42	18
461	2.3	Cropland	29.0028	184	16.3	1373.6	1248	0.220948	7.1	23.1439	0.3	41	42	18
462	1.42	Cropland	31.6	97	15.25	1020	1234	0.202025	5.38	13.82	0.4	53	22	25
463	0.7	Cropland	29.2	34	17.4416	1464	1304	0.227004	5	7.78	0.1	19	72	9
464	0.79	Cropland	29.2	34	17.4416	1464	1304	0.227004	5	8.32	0.1	19	72	9
465	0.97	Cropland	29.2	34	17.4416	1464	1304	0.227004	5	9.41	0.1	19	72	9
466	0.98	Cropland	29.2	34	17.4416	1464	1304	0.227004	5	9.63	0.1	19	72	9
467	0.9	Cropland	29.2	34	17.4416	1464	1304	0.227004	5	10.22	0.1	19	72	9
468	2.34	Forest	26.92	1405	13.65	1134	1007	0.178548	6.07	20.78	0.68	39.29	59.33	1.38
469	3.83	Forest	26.92	1405	13.65	1134	1007	0.178548	7.45	38.49	1.1	53.25	45.33	1.45
470	1.34	Forest	26.18	286	19.1	1749	1585	0.243031	3.98	38.2	0.48	66.6	18.2	15.1
471	0.6	Forest	26.18	286	19.1	1749	1585	0.243031	4.87	23.9	0.36	53.3	25.8	20.9
472	0.8	Forest	26.18	286	19.1	1749	1585	0.243031	4.51	21	0.45	51.7	24.1	24.2
473	1.14	Cropland	47.43	197	4.8	550	1046	0.220292	5.6	13.9153	0.9	53	22	24
474	0.735294	Forest	24.0645	1638	15.6133	960	1252	0.283818	8.7	7.5	0.3	6.7	21.2	72.1
475	0.784091	Forest	24.0645	1638	15.6133	960	1252	0.283818	8.8	6.9	0.3	6.7	21.2	72.1
476	0.364706	Forest	24.0645	1638	15.6133	960	1252	0.283818	9	3.1	0.3	6.7	21.2	72.1
477	0.595506	Forest	24.0645	1638	15.6133	960	1252	0.283818	8.9	5.3	0.3	6.7	21.2	72.1
478	1.84305	Forest	24.0645	1638	15.6133	960	1252	0.283818	8.5	20.55	0.3	6.7	21.2	72.1
479	1.77928	Forest	24.0645	1638	15.6133	960	1252	0.283818	8.6	19.75	0.3	6.7	21.2	72.1
480	1.12245	Forest	24.0645	1638	15.6133	960	1252	0.283818	8.8	11	0.3	6.7	21.2	72.1
481	0.674419	Forest	24.0645	1638	15.6133	960	1252	0.283818	8.8	5.8	0.3	6.7	21.2	72.1
482	0.7	Cropland	51.2931	156	9.1	575	864	0.308753	5.3	8.2	0.6	71.3	23.4	5
483	0.8	Cropland	51.2931	156	9.1	575	864	0.308753	5.6	9.2	0.6	71.3	23.4	5
484	0.7	Cropland	51.2931	156	9.1	575	864	0.308753	5.2	7.9	0.6	71.3	23.4	5
485	0.8	Cropland	51.2931	156	9.1	575	864	0.308753	5.6	9.2	0.6	71.3	23.4	5
486	9.76	Forest	3.97	2000	15.3	2176	1198	0.125552	5.4	122	0.6	30	37.8	33.7
487	4.96815	Forest	3.97	2000	15.3	2176	1198	0.125552	5.6	78	0.6	30	41.4	28.8
488	1.77273	Forest	48.0291	241	9.76167	1032	940	0.370822	7.1	15.6	0.7	29	52	20
489	0.5	Forest	48.0291	241	9.76167	1032	940	0.370822	7.2	2.1	0.7	29	52	20
490	1	Cropland	48.7561	203	9.68652	564	1024	0.226126	5.5	10	0.4	73.3	23.1	3.6
491	7.2	Grassland	42.4333	1350	1.5	350	1950	0.214892	7.01	61.7	0.8	44	38	17
492	7.4	Grassland	42.4333	1350	1.5	350	1950	0.214892	6.85	62.7	0.8	44	38	17
493	2.3	Grassland	42.4333	1350	1.5	350	1950	0.214892	7.34	15.2	0.8	44	38	17
494	5.4	Grassland	42.4333	1350	1.5	350	1950	0.214892	7.29	47.9	0.8	44	38	17
495	1.3	Cropland	27.15	350	16.5	1300	1101	0.169189	3.6	11.1	0.0754	41	39	20
496	1.3	Cropland	27.15	350	16.5	1300	1101	0.169189	3.6	11	0.0694	41	39	20
497	1.5	Cropland	27.15	350	16.5	1300	1101	0.169189	3.8	14.2	0.882	41	39	20
498	1.6	Cropland	27.15	350	16.5	1300	1101	0.169189	3.7	14.6	0.0961	41	39	20
499	4.265	Forest	25.6461	915	17.55	1850	1175	0.228787	3.695	64.5508	0.8	35	21	44
500	4.265	Forest	25.6475	1001	17.55	1850	1175	0.228787	3.695	64.5508	0.8	35	19	45
501	4.265	Forest	25.6492	1091	17.55	1850	1175	0.228787	3.695	64.5508	0.8	35	19	45
502	4.265	Forest	25.6517	1201	17.55	1850	1112	0.228787	3.695	64.5508	0.8	35	19	45
503	4.265	Forest	25.6561	1321	17.55	1850	1112	0.228787	3.695	64.5508	0.8	35	19	45
504	4.265	Forest	25.6589	1411	17.55	1850	1075	0.228787	3.695	64.5508	0.8	35	19	45
505	4.265	Forest	25.6631	1501	17.55	1850	1075	0.228787	3.695	64.5508	0.8	35	19	45
506	4.235	Forest	25.6461	915	17.55	1850	1175	0.228787	3.74	76.5688	0.285	35	21	44
507	4.235	Forest	25.6475	1001	17.55	1850	1175	0.228787	3.74	76.5688	0.285	35	19	45
508	4.235	Forest	25.6492	1091	17.55	1850	1175	0.228787	3.74	76.5688	0.285	35	19	45
509	4.235	Forest	25.6517	1201	17.55	1850	1112	0.228787	3.74	76.5688	0.285	35	19	45
510	4.235	Forest	25.6561	1321	17.55	1850	1112	0.228787	3.74	76.5688	0.285	35	19	45
511	4.235	Forest	25.6589	1411	17.55	1850	1075	0.228787	3.74	76.5688	0.285	35	19	45
512	4.235	Forest	25.6631	1501	17.55	1850	1075	0.228787	3.74	76.5688	0.285	35	19	45
513	4	Cropland	46.6214	1600	6	1600	823	0.320969	5.6	43.1	0.9	28	50	21
514	4.64	Cropland	46.6214	1600	6	1600	823	0.320969	5.1	56.4	0.9	28	50	21
515	4.37	Cropland	46.6214	1600	6	1600	823	0.320969	5	49.7	0.9	28	50	21
516	1.05	Grassland	22.55	382	21.1	1400	1325	0.277008	4.55	18.86	0.22	51	25	24
517	1.18	Grassland	22.55	382	21.1	1400	1325	0.277008	4.47	18.88	0.21	51	25	24
518	1.18	Grassland	22.55	382	21.1	1400	1325	0.277008	4.14	18.72	0.2	51	25	24
519	1.2	Grassland	22.55	382	21.1	1400	1325	0.277008	4.06	18.5	0.21	51	25	24
520	1.03	Grassland	42.1331	1380	17.7	407	1950	0.323707	8.1	5.55684	0.14	79.43	8.17	12.41
521	1.75	Grassland	42.1331	1380	17.7	407	1950	0.323707	8.1	16.7981	0.16	73.35	10.37	16.28
522	1.14	Grassland	42.1331	1380	17.7	407	1950	0.323707	8.1	11.5023	0.11	74.92	8.27	16.81
523	1.72	Grassland	42.1331	1380	17.7	407	1950	0.323707	8.1	16.9606	0.17	71.46	10.5	16.38
524	1.18	Grassland	42.1331	1380	17.7	407	1950	0.323707	8.1	11.6589	0.15	72.22	11.73	16.05
525	1.45	Grassland	42.1331	1380	17.7	407	1950	0.323707	8.1	13.4977	0.33	52.99	20.9	26.1
526	1.57	Cropland	40.2908	217	11	650	1393	0.179835	7.48	15.08	0.5	50	33	17
527	1.26	Cropland	40.2908	217	11	650	1393	0.179835	7.76	12.49	0.5	50	33	17
528	8.4	Grassland	39.7833	12	13	2500	962	0.450968	5.8	96	0.6	8.6	68	23.5
529	8.9	Grassland	39.7833	12	13	2500	962	0.450968	5.6	111	0.6	7.3	73.5	19.2
530	6.3	Grassland	39.7833	12	13	2500	962	0.450968	5.4	84	0.6	8.4	67.8	23.8
531	5.8	Grassland	39.7833	12	13	2500	962	0.450968	5.5	83	0.6	9.7	62.5	27.9
532	0.63	Cropland	38.0833	1125	9	200	2200	0.0992772	8.42	8.7007	0.62	46	34	21
533	0.44	Cropland	38.0833	1125	9	200	2200	0.0992772	8.02	6.13109	0.53	46	34	21
534	0.72	Cropland	38.0833	1125	9	200	2200	0.0992772	8.43	8.50928	0.78	46	34	21
535	0.62	Cropland	38.0833	1125	9	200	2200	0.0992772	8.47	7.69722	0.78	46	34	21
536	0.63	Cropland	38.0833	1125	9	200	2200	0.0992772	8.35	6.55452	0.47	46	34	21
537	0.59	Cropland	38.0833	1125	9	200	2200	0.0992772	8.57	9.9942	0.64	46	34	21
538	10.64	Forest	48.1833	351	2.5	675	933	0.230218	5.08	113.3	0.4	39	38	23
539	8.17	Forest	48.1833	351	2.5	675	933	0.230218	5.4	81.57	0.4	39	38	23
540	7.23	Forest	48.1833	351	2.5	675	933	0.230218	5.75	65.73	0.4	39	38	23
541	6.28	Forest	48.1833	351	2.5	675	933	0.230218	5.08	65.48	0.4	39	38	23
542	6.97	Forest	48.1833	351	2.5	675	933	0.230218	5.15	63.31	0.4	39	38	23
543	6.42	Forest	48.1833	351	2.5	675	933	0.230218	5.59	60.2	0.4	39	38	23
544	6.53	Forest	48.1833	351	2.5	675	933	0.230218	6	54.8	0.4	39	38	23
545	5.96	Forest	48.1833	351	2.5	675	933	0.230218	5.17	53.77	0.4	39	38	23
546	4.11	Forest	48.1833	351	2.5	675	933	0.230218	5.24	29.48	0.4	39	38	23
547	3.53	Forest	48.1833	351	2.5	675	933	0.230218	5.61	25.89	0.4	39	38	23
548	3.73	Forest	48.1833	351	2.5	675	933	0.230218	6.41	24.01	0.4	39	38	23
549	2.96	Forest	48.1833	351	2.5	675	933	0.230218	5.5	22.44	0.4	39	38	23
550	0.385	Forest	42.5	1484	5	1050	910	0.246094	4.25	6.95	0.7	55	23	22
551	0.792	Forest	46.6333	1429	1.1	624	886	0.233504	4.08	11.002	1.2	48	34	18
552	0.36	Forest	44.55	1940	2	400	1173	0.24334	4.5	5.27	0.9	45	39	16
553	0.49	Forest	42.6322	2627	4.02663	1200	816	0.273475	6.6	52.5	0.53	60	26.4	13.6
554	0.32	Forest	42.6322	2627	4.02663	1200	816	0.273475	5.9	27.28	0.385	34.5	42	23.5
555	0.28	Forest	42.6322	2627	4.02663	1200	816	0.273475	6.3	27.1	0.142	40.1	36.3	23.5
556	0.54	Forest	42.6322	2627	4.02663	1200	816	0.273475	4	66.21	0.224	31.6	40.7	27.7
557	0.14	Forest	42.6322	2627	4.02663	1200	816	0.273475	7.9	10.78	0.009	18.9	60.5	20.6
558	0.4	Forest	42.6322	2627	4.02663	1200	816	0.273475	6.5	52.45	0.69	45.1	36.3	18.6
559	0.13	Forest	42.6322	2627	4.02663	1200	816	0.273475	7.8	10.79	0.125	19.8	66.8	13.4
560	0.6	Forest	42.6322	2627	4.02663	1200	816	0.273475	6.7	63.32	1.205	44.4	35.9	19.6
561	0.1	Forest	42.6322	2627	4.02663	1200	816	0.273475	7.4	5.39	0.019	60.3	32.8	6.8
562	0.07	Forest	42.6322	2627	4.02663	1200	816	0.273475	7.4	5.11	0.5	37.5	47.8	14.6
563	0.08	Forest	42.6322	2627	4.02663	1200	816	0.273475	7.5	5.77	0.019	60.7	29.3	10
564	0.12	Forest	42.6322	2627	4.02663	1200	816	0.273475	7.7	4.34	0.5	46.8	43.7	9.2
565	0.12	Forest	42.6322	2627	4.02663	1200	816	0.273475	7.5	9.66	0.102	70.2	17	12.8
566	0.06	Forest	42.6322	2627	4.02663	1200	816	0.273475	7.6	2.54	0.036	46.7	27.9	25.4
567	0.08	Forest	42.6322	2627	4.02663	1200	816	0.273475	7.9	5.92	0.015	50.7	30.8	18.5
568	0.08	Forest	42.6322	2627	4.02663	1200	816	0.273475	7.7	2.19	0.5	35.6	39.7	24.6
569	2.6184	Cropland	41.3436	724	7.04594	1356	785	0.202495	5.8	46.3457	0.8	41	40	19
570	1.72189	Cropland	41.3436	724	7.04594	1356	785	0.202495	5.8	49.2459	0.8	41	40	19
571	2.34178	Cropland	41.3436	724	7.04594	1356	785	0.202495	6.6	44.0255	0.8	41	40	19
572	1.54099	Cropland	41.3436	724	7.04594	1356	785	0.202495	7	46.2297	0.8	41	40	19
573	3.83723	Cropland	41.3436	724	7.04594	1356	785	0.202495	8	34.9188	0.8	41	40	19
574	2.22451	Cropland	41.3436	724	7.04594	1356	785	0.202495	8.3	43.1555	0.8	41	40	19
575	2.96734	Cropland	41.3436	724	7.04594	1356	785	0.202495	7.7	35.9049	0.8	41	40	19
576	1.97216	Cropland	41.3436	724	7.04594	1356	785	0.202495	7.8	41.4153	0.8	41	40	19
577	3.85766	Cropland	41.3436	724	7.04594	1356	785	0.202495	8.2	32.0186	0.8	41	40	19
578	2.14941	Cropland	41.3436	724	7.04594	1356	785	0.202495	7.8	42.3434	0.8	41	40	19
579	3.17695	Cropland	41.3436	724	7.04594	1356	785	0.202495	7.7	34.6288	0.8	41	40	19
580	2.10038	Cropland	41.3436	724	7.04594	1356	785	0.202495	7.6	39.9072	0.8	41	40	19
581	0.57	Cropland	37.5926	25	17.5	275	1000	0.167544	7.7	25.2	0.6	71	24	5
582	1.23	Cropland	37.5926	25	17.5	275	1000	0.167544	7.7	25.2	0.6	71	24	5
583	0.8	Cropland	37.5926	25	17.5	275	1000	0.167544	7.7	25.2	0.6	71	24	5
584	1.23	Cropland	37.5926	25	17.5	275	1000	0.167544	7.7	25.2	0.6	71	24	5
585	0.66	Cropland	37.5926	25	17.5	275	1000	0.167544	7.7	25.2	0.6	71	24	5
586	1.09	Cropland	37.5926	25	17.5	275	1000	0.167544	7.7	25.2	0.6	71	24	5
587	0.6	Cropland	37.5926	25	17.5	275	1000	0.167544	7.7	25.2	0.6	71	24	5
588	1.15	Cropland	37.5926	25	17.5	275	1000	0.167544	7.7	25.2	0.6	71	24	5
589	5	Glacier	78.6667	25	-0.8	191	460	0.112057	7.8	70.6	0.7	12	77	5
590	2	Glacier	78.6667	275	-2.7	191	460	0.112057	7.9	21.1	0.7	12	77	5
591	1.8	Glacier	78.6667	525	-4.9	191	460	0.112057	8.1	18.5	0.7	12	77	5
592	0.5	Glacier	78.6667	765	-6.6	191	460	0.112057	9	4.4	0.7	12	77	5
593	1.9	Glacier	78.6667	25	-0.8	191	460	0.112057	7.8	30.6	0.7	12	77	5
594	3	Glacier	78.6667	275	-2.7	191	460	0.112057	7.9	37.2	0.7	12	77	5
595	1.9	Glacier	78.6667	525	-4.9	191	460	0.112057	8.4	24.4	0.7	12	77	5
596	2.8	Glacier	78.6667	765	-6.6	191	460	0.112057	8.8	21.6	0.7	12	77	5
597	6.1	Glacier	78.6667	25	-0.8	191	460	0.112057	8.1	81.1	0.7	12	77	5
598	4.8	Glacier	78.6667	275	-2.7	191	460	0.112057	8.1	62.2	0.7	12	77	5
599	4.8	Glacier	78.6667	525	-4.9	191	460	0.112057	8	39.6	0.7	12	77	5
600	2.5	Glacier	78.6667	765	-6.6	191	460	0.112057	8.8	23.1	0.7	12	77	5
601	0.29	Cropland	47.5	421	8.9	1000	872	0.394529	7.6	2.27	0.5	40	40	44.3
602	0.34	Cropland	47.5	421	8.9	1000	872	0.394529	7.4	2.67	0.5	40	40	45.3
603	0.32	Cropland	47.5	421	8.9	1000	872	0.394529	7.5	2.54	0.5	40	40	45
604	0.31	Cropland	47.5	421	8.9	1000	872	0.394529	7.5	2.41	0.5	40	40	44.6
605	0.26	Cropland	47.5	421	8.9	1000	872	0.394529	7.6	2.05	0.5	40	40	44.3
606	0.29	Cropland	47.5	421	8.9	1000	872	0.394529	7.4	2.15	0.5	40	40	45.3
607	0.28	Cropland	47.5	421	8.9	1000	872	0.394529	7.5	2.14	0.5	40	40	45
608	0.27	Cropland	47.5	421	8.9	1000	872	0.394529	7.5	2.05	0.5	40	40	44.6
609	1.76	Cropland	50.4333	24	10.2904	696	873	0.316386	7.31	23.8	0.5	23.4	55.2	21.5
610	1.68	Cropland	50.4333	24	10.2904	696	873	0.316386	7.95	25.9	0.5	22.4	58.1	19.6
611	1.7	Cropland	50.4333	24	10.2904	696	873	0.316386	7.74	20.8	0.5	25.6	61.5	12.9
612	0.27	Cropland	37.7178	53	13.5858	1332	1202	0.341518	5.6	2.6	0.05	47	37	17
613	0.7	Cropland	37.6789	28	14.1087	1296	1187	0.418896	5.4	12.4	0.21	47	37	17
614	0.18	Cropland	37.8914	60	13.727	1284	1196	0.446296	6.5	2	0.02	47	37	17
615	1.4	Cropland	37.9178	34	13.8281	1368	1185	0.319293	4.9	24.4	0.16	47	37	17
616	0.23	Cropland	38.0936	189	13.0076	1440	1186	0.446296	4.8	2.6	0.06	19	77	2
617	0.61	Cropland	37.6706	33	14.1087	1296	1181	0.418896	5.2	32.7	0.07	47	37	17
618	3.4	Cropland	42.4057	20	18	1600	1095	0.341	6.6	31	0.5	53	28	18
619	1.73	Cropland	27.05	471	19.4	1731	1466	0.294172	5.21	18.2342	0.5	36	22	42
620	2.04	Cropland	27.05	471	19.4	1731	1466	0.294172	5.7	22.1544	0.5	36	22	42
621	2.35	Cropland	27.05	471	19.4	1731	1466	0.294172	5.71	31.49	0.5	36	22	42
622	2.06	Cropland	27.05	471	19.4	1731	1466	0.294172	5.87	29.2726	0.5	36	22	42
623	2.01	Cropland	27.05	471	19.4	1731	1466	0.294172	5.71	30.0495	0.5	36	22	42
624	2.52	Cropland	27.05	471	19.4	1731	1466	0.294172	5.74	33.5412	0.5	36	22	42
625	2.44	Cropland	27.05	471	19.4	1731	1466	0.294172	5.86	34.9652	0.5	36	22	42
626	2.39	Cropland	27.05	471	19.4	1731	1466	0.294172	5.93	35.3481	0.5	36	22	42
627	1.6782	Forest	30.9833	1093.3	16.9	1125	1181	0.216042	5.71207	22.8537	1	48	28	23
628	1.74098	Forest	30.9833	1093.3	16.9	1125	1181	0.216042	5.82592	23.1928	1	48	28	23
629	1.77049	Forest	30.9833	1093.3	16.9	1125	1181	0.216042	5.36135	23.5011	1	48	28	23
630	1.59344	Forest	30.9833	1093.3	16.9	1125	1181	0.216042	4.81996	23.7955	1	48	28	23
631	1.82951	Forest	30.9833	1093.3	16.9	1125	1181	0.216042	5.20361	24.8813	1	48	28	23
632	1.4459	Forest	30.9833	1093.3	16.9	1125	1181	0.216042	5.39888	26.65	1	48	28	23
633	1.18033	Forest	30.9833	1093.3	16.9	1125	1181	0.216042	4.93891	20.5479	1	48	28	23
634	1.0623	Forest	30.9833	1093.3	16.9	1125	1181	0.216042	5.05122	13.2567	1	48	28	23
635	2.29	Grassland	26.5131	100	19.6	1628	1350	0.23362	4.45	41.16	0.19	36	22	42
636	2.04	Grassland	26.5131	100	19.6	1628	1350	0.23362	4.35	36.08	0.21	36	22	42
637	1.7	Grassland	26.5131	100	19.6	1628	1350	0.23362	4.34	30.74	0.17	36	22	42
638	2.2	Grassland	26.5131	100	19.6	1628	1350	0.23362	4.4	38.53	0.2	36	22	42
639	1.75	Grassland	26.5131	100	19.6	1628	1350	0.23362	4.7	37.92	0.83	36	22	42
640	2.15	Grassland	26.5131	100	19.6	1628	1350	0.23362	4.39	37.73	0.57	36	22	42
641	2.03	Grassland	26.5131	100	19.6	1628	1350	0.23362	4.37	28.57	0.55	36	22	42
642	2.2	Grassland	26.5131	100	19.6	1628	1350	0.23362	4.35	34.81	0.87	36	22	42
643	0.93	Grassland	41.8833	1451	2.7	164.4	1427	0.166429	8.18	8.12	0.4	36	52	12
644	0.87	Grassland	43.8833	915	3.5	2164.4	1509	0.175409	8.43	7.67	0.9	13	78	10
645	0.5	Grassland	44.8833	1384	4	4164.4	1224	0.165255	9.18	4.25	0.6	34	48	18
646	0.48	Grassland	46.8833	625	4.7	6164.4	1201	0.183177	8.99	4.61	0.3	41	38	20
647	0.4	Cropland	28.5833	490	21.3	1021.2	1022	0.172538	4.3	4.1	2	43	36	21
648	0.95	Cropland	25.6333	271	18.809	1560	1300	0.254181	7.86	66.04	1.38	38	19	43
649	0.94	Cropland	25.6333	271	18.809	1560	1300	0.254181	7.91	57.72	1.57	38	19	43
650	1.4	Cropland	25.6333	271	18.809	1560	1300	0.254181	8.1	75.76	1.88	38	19	43
651	0.96	Cropland	25.6333	271	18.809	1560	1300	0.254181	7.86	61.22	1.57	38	19	43
652	0.61	Cropland	25.6333	271	18.809	1560	1300	0.254181	7.9	50.75	1.36	38	19	43
653	0.77	Cropland	25.6333	271	18.809	1560	1300	0.254181	7.93	50.75	1.36	38	19	43
654	4	desert	38.8333	1097	8.5	1755	1610	0.11644	9.33	72.7	0.7	52	29	19
655	3.6	desert	38.8333	1097	8.5	1755	1610	0.11644	9.19	77.9	0.7	52	29	19
656	3.5	desert	38.8333	1097	8.5	1755	1610	0.11644	9.2	60	0.7	52	29	19
657	3.8	desert	38.8333	1097	8.5	1755	1610	0.11644	8.44	64.7	0.7	52	29	19
658	5.6	desert	38.8333	1097	8.5	1755	1610	0.11644	8.28	69.7	0.7	52	29	19
659	3.4	desert	38.8333	1097	8.5	1755	1610	0.11644	9.45	49.4	0.7	52	29	19
660	3.5	desert	38.8333	1097	8.5	1755	1610	0.11644	9.33	43.4	0.7	52	29	19
661	3.3	desert	38.8333	1097	8.5	1755	1610	0.11644	9.3	52.4	0.7	52	29	19
662	3.1	desert	38.8333	1097	8.5	1755	1610	0.11644	8.84	52.5	0.7	52	29	19
663	3.8	desert	38.8333	1097	8.5	1755	1610	0.11644	8.8	44.2	0.7	52	29	19
664	4.1	desert	38.8333	1097	8.5	1755	1610	0.11644	9.27	74.2	0.7	52	29	19
665	4.6	desert	38.8333	1097	8.5	1755	1610	0.11644	8.32	68.4	0.7	52	29	19
666	4.6	desert	38.8333	1097	8.5	1755	1610	0.11644	8.33	63.1	0.7	52	29	19
667	4.2	desert	38.8333	1097	8.5	1755	1610	0.11644	8.33	62	0.7	52	29	19
668	4.6	desert	38.8333	1097	8.5	1755	1610	0.11644	8.21	61.5	0.7	52	29	19
669	3	desert	38.8333	1097	8.5	1755	1610	0.11644	9.26	50.5	0.7	52	29	19
670	3.5	desert	38.8333	1097	8.5	1755	1610	0.11644	9.25	69.8	0.7	52	29	19
671	3.5	desert	38.8333	1097	8.5	1755	1610	0.11644	8.97	63	0.7	52	29	19
672	2.8	desert	38.8333	1097	8.5	1755	1610	0.11644	9.08	53.7	0.7	52	29	19
673	3.1	desert	38.8333	1097	8.5	1755	1610	0.11644	8.93	57.1	0.7	52	29	19
674	1.85	Cropland	32.5833	3	15	1150	1281	0.238757	5.72	19.4	0.64	57.8	28.5	13.6
675	1.86	Cropland	32.5833	3	15	1150	1281	0.238757	5.82	18.4	1	57.8	28.5	13.6
676	1.74	Cropland	32.5833	3	15	1150	1281	0.238757	6.1	20.6	2.46	57.8	28.5	13.6
677	2.06	Cropland	32.5833	3	15	1150	1281	0.238757	6.14	25.1	2.47	57.8	28.5	13.6
678	2.23	Cropland	32.5833	3	15	1150	1281	0.238757	6.15	27.8	2.48	57.8	28.5	13.6
679	0.41	Cropland	47.4333	197	2.2	550	1046	0.220292	6.88	5.1	0.9	22.4	35.6	42
680	0.65	Cropland	47.4333	197	2.2	550	1046	0.220292	6.68	7.6	0.9	22.4	35.6	42
681	0.83	Cropland	47.4333	197	2.2	550	1046	0.220292	6.39	9	0.9	22.4	35.6	42
682	0.51	Cropland	47.4333	197	2.2	550	1046	0.220292	6.54	7	0.9	22.4	35.6	42
683	0.67	Cropland	47.4333	197	2.2	550	1046	0.220292	5.96	7.9	0.9	22.4	35.6	42
684	0.89	Cropland	47.4333	197	2.2	550	1046	0.220292	5.71	10.8	0.9	22.4	35.6	42
685	1.14	Cropland	47.4333	197	2.2	550	1046	0.220292	5.6	12.3	0.9	22.4	35.6	42
686	2.14	Cropland	47.4333	197	2.2	550	1046	0.220292	5.47	29.4	0.9	22.4	35.6	42
687	0.41	Cropland	47.4333	197	2.2	550	1046	0.220292	6.88	5.1	0.9	22.4	35.6	42
688	2.14	Cropland	47.4333	197	2.2	550	1046	0.220292	5.47	29.4	0.9	22.4	35.6	42
689	0.66	Cropland	47.4333	197	2.2	550	1046	0.220292	6.69	7.7	0.9	22.4	35.6	42
690	0.84	Cropland	47.4333	197	2.2	550	1046	0.220292	6.4	9.1	0.9	22.4	35.6	42
691	0.51	Cropland	47.4333	197	2.2	550	1046	0.220292	6.54	7	0.9	22.4	35.6	42
692	0.67	Cropland	47.4333	197	2.2	550	1046	0.220292	5.96	7.9	0.9	22.4	35.6	42
693	0.89	Cropland	47.4333	197	2.2	550	1046	0.220292	5.71	10.8	0.9	22.4	35.6	42
694	1.14	Cropland	47.4333	197	2.2	550	1046	0.220292	5.6	12.3	0.9	22.4	35.6	42
695	0.444193	Cropland	47.4333	197	2.2	550	1046	0.220292	6.85297	7.64198	0.9	22.4	35.6	42
696	0.707277	Cropland	47.4333	197	2.2	550	1046	0.220292	6.62267	11.593	0.9	22.4	35.6	42
697	0.906982	Cropland	47.4333	197	2.2	550	1046	0.220292	6.35969	13.7627	0.9	22.4	35.6	42
698	0.554119	Cropland	47.4333	197	2.2	550	1046	0.220292	6.48678	10.7134	0.9	22.4	35.6	42
699	0.735681	Cropland	47.4333	197	2.2	550	1046	0.220292	5.93158	12.1186	0.9	22.4	35.6	42
700	0.96248	Cropland	47.4333	197	2.2	550	1046	0.220292	5.66879	16.5791	0.9	22.4	35.6	42
701	1.25277	Cropland	47.4333	197	2.2	550	1046	0.220292	5.60113	18.6207	0.9	22.4	35.6	42
702	1.98684	Cropland	47.4333	197	2.2	550	1046	0.220292	5.43601	29.4445	0.9	22.4	35.6	42
703	0.619876	Cropland	47.4333	197	2.2	550	1046	0.220292	6.72988	7.30995	0.9	22.4	35.6	42
704	0.674626	Cropland	47.4333	197	2.2	550	1046	0.220292	6.4671	7.82428	0.9	22.4	35.6	42
705	0.711259	Cropland	47.4333	197	2.2	550	1046	0.220292	6.72415	7.83064	0.9	22.4	35.6	42
706	0.729849	Cropland	47.4333	197	2.2	550	1046	0.220292	6.26661	8.47225	0.9	22.4	35.6	42
707	0.829788	Cropland	47.4333	197	2.2	550	1046	0.220292	6.00382	9.75021	0.9	22.4	35.6	42
708	0.857363	Cropland	47.4333	197	2.2	550	1046	0.220292	6.09843	9.50128	0.9	22.4	35.6	42
709	0.622629	Cropland	47.4333	197	2.2	550	1046	0.220292	6.67771	7.3485	0.9	22.4	35.6	42
710	0.65023	Cropland	47.4333	197	2.2	550	1046	0.220292	6.34994	7.73594	0.9	22.4	35.6	42
711	0.614399	Cropland	47.4333	197	2.2	550	1046	0.220292	6.60699	7.35973	0.9	22.4	35.6	42
712	0.632916	Cropland	47.4333	197	2.2	550	1046	0.220292	6.44168	7.36535	0.9	22.4	35.6	42
713	0.651406	Cropland	47.4333	197	2.2	550	1046	0.220292	6.40613	8.13422	0.9	22.4	35.6	42
714	0.65178	Cropland	47.4333	197	2.2	550	1046	0.220292	6.33847	7.50385	0.9	22.4	35.6	42
715	0.56	Cropland	29.6025	142	16.0427	1476	1227	0.244599	6.24	6.3225	0.7	28	33	35
716	0.56	Cropland	29.6025	142	16.0427	1476	1227	0.244599	6.58	6.3225	0.7	28	33	35
717	0.56	Cropland	29.6025	142	16.0427	1476	1227	0.244599	6.32	6.3225	0.7	28	33	35
718	0.56	Cropland	29.6025	142	16.0427	1476	1227	0.244599	6.36	6.3225	0.7	28	33	35
719	0.56	Cropland	29.6025	142	16.0427	1476	1227	0.244599	6.44	6.3225	0.7	28	33	35
720	0.56	Cropland	29.6025	142	16.0427	1476	1227	0.244599	6.43	6.3225	0.7	28	33	35
721	0.18	Cropland	36.8517	1568	8.97179	272.6	2740	0.153082	9.2	3.35	0.65	48	37	14
722	1.3	Cropland	26.1333	423	18.7492	1428	1338	0.238682	5.36	15.6	0.52	39	20	41
723	1.21	Cropland	26.1333	423	18.7492	1428	1338	0.238682	5.47	15.6	0.53	39	20	41
724	1.21	Cropland	26.1333	423	18.7492	1428	1338	0.238682	5.64	15.6	0.52	39	20	41
725	1.39	Cropland	26.1333	423	18.7492	1428	1338	0.238682	5.59	15.6	0.5	39	20	41
726	1.32	Cropland	26.1333	423	18.7492	1428	1338	0.238682	5.46	15.6	0.51	39	20	41
727	1.29	Cropland	26.1333	423	18.7492	1428	1338	0.238682	5.44	15.6	0.51	39	20	41
728	0.49	Wetland	31.525	3	15.6691	1008	1227	0.187765	7.17	13.61	0.5	17.4	69.95	12.75
729	0.9	Wetland	31.525	3	15.6691	1008	1227	0.187765	7.29	16.44	0.5	2.42	71.65	26
730	0.57	Wetland	31.525	3	15.6691	1008	1227	0.187765	7.43	13.9	0.5	10.73	70	19.36
731	1.6	Wetland	39.2211	3	11.3	600	1500	0.152101	8.38	7.56	0.2	7	65	28
732	2.87	Wetland	39.2331	2	11.3	600	1500	0.152101	8.28	9.5	0.6	7	65	28
733	2.4	Wetland	39.2389	2	11.3	600	1500	0.152101	8.55	5.15	0.6	7	65	28
734	0.86	Cropland	35.0167	67.5	14.5	597	1429	0.202608	7.9	7.92	1.58	17	78	5
735	0.92	Cropland	35.0167	67.5	14.5	597	1429	0.202608	7.9	8.77	1.58	17	78	5
736	0.84	Cropland	35.0167	67.5	14.5	597	1429	0.202608	7.9	8.05	1.58	17	78	5
737	0.9	Cropland	35.0167	67.5	14.5	597	1429	0.202608	7.9	8.26	1.58	17	78	5
738	0.9	Cropland	35.0167	67.5	14.5	597	1429	0.202608	7.9	8.53	1.58	17	78	5
739	0.92	Cropland	35.0167	67.5	14.5	597	1429	0.202608	7.9	8.55	1.58	17	78	5
740	0.64	Cropland	35	72	14.252	600	1440	0.202608	8	8.5	0.5	17	78	5
741	0.64	Cropland	35	72	14.252	600	1440	0.202608	8	8.5	0.5	17	78	5
742	1	Wetland	30.2667	12	16.6824	1308	1299	0.176016	5.97	11.55	0.3	16	76	8
743	2.56	Wetland	30.2667	12	16.6824	1308	1299	0.176016	5.12	29.69	0.3	16	76	8
744	1.11	Wetland	31.65	-3	15.4915	1020	1274	0.188823	8.17	1.6	0.6	13	76.25	13.25
745	0.59	Cropland	31.65	-3	15.4915	1020	1274	0.188823	8.24	1.6	0.6	13	69.9	8.79
746	0.67	Cropland	31.65	-3	15.4915	1020	1274	0.188823	8.28	1.6	0.6	13	54.5	6.49
747	2.12	Cropland	31.65	-3	15.4915	1020	1274	0.188823	8.01	1.6	0.6	13	66.6	10.83
748	1.63	Cropland	31.65	-3	15.4915	1020	1274	0.188823	8.41	1.6	0.6	13	69.7	8.95
749	1.24	Cropland	31.65	-3	15.4915	1020	1274	0.188823	8.11	1.6	0.6	13	67.834	11.17
750	1.2	Cropland	31.65	-3	15.4915	1020	1274	0.188823	8.31	1.6	0.6	13	66.8	8.75
751	1.48	Cropland	31.65	-3	15.4915	1020	1274	0.188823	7.96	1.6	0.6	13	62.83	9.92
752	1.31	Cropland	31.65	-3	15.4915	1020	1274	0.188823	8.02	1.6	0.6	13	75.07	10.89
753	1.56	Cropland	31.65	-3	15.4915	1020	1274	0.188823	7.96	1.6	0.6	13	72.4	11.67
754	1.37	Cropland	31.65	-3	15.4915	1020	1274	0.188823	7.87	1.6	0.6	13	76.13	11
755	1.6	Forest	51.1218	463	-2.00488	516	863	0.24351	4.34	24.43	0.7	45	36	18
756	1.47	Forest	51.1211	478	-2.00488	516	861	0.24351	4.51	24.5	0.63	45	36	18
757	3.97	Forest	51.1575	497	-2.00488	516	859	0.24351	3.86	65.8	1	45	36	18
758	6.4	Forest	51.2028	465	-1.99617	504	861	0.24351	4.19	67.33	2	38	41	21
759	1.5	Forest	51.2031	451	-1.99617	504	861	0.24351	4.84	24.33	1.5	38	41	21
760	1.44	Cropland	26.7467	80	17.9	1489	1264	0.244328	5.12	16.1	0.2	38	41	21
761	1.32	Cropland	26.7467	80	17.9	1489	1264	0.244328	4.62	15.3	0.2	38	41	21
762	1.29	Cropland	26.7467	80	17.9	1489	1264	0.244328	4.6	15.1	0.2	38	41	21
763	7.9021	Forest	27.3667	1498.5	18.45	1444.3	953	0.0849737	5.37154	91.9504	0.978824	43	44	13
764	4.75524	Forest	27.4333	1557	18.45	1444.3	991	0.0849737	5.48073	59.6616	1.37412	45	31	24
765	2.51748	Forest	27.5	1547.5	18.45	1444.3	1102	0.0849737	5.68961	27.3831	1.14196	48	33	19
766	2.0979	Forest	27.5667	1460	18.45	1444.3	1201	0.0849737	6.09667	24.6761	1.09804	48	30	22
767	0.5	Forest	45.3333	340	2.7	700	1093.9	0.198164	4.47	6.13	1	44	40	16
768	0.57	Forest	45.3333	340	2.7	700	1093.9	0.198164	4.54	6.9	1	44	40	16
769	0.53	Forest	45.3333	340	2.7	700	1093.9	0.198164	4.61	6.33	1	44	40	16
770	0.56	Forest	45.3333	340	2.7	700	1093.9	0.198164	4.48	6.27	1	44	40	16
771	0.73	Cropland	49.8816	496	-1.20085	516	921	0.204868	7.66	4.55	0.65	52	28	21
772	3.78034	Cropland	41.6969	699	6.1	1300	851	0.202168	6.05	53.6658	1.2	29.6	43.4	27
773	4.84646	Cropland	41.6969	818	6.1	1300	851	0.202168	5.97	59.9022	1.2	40	43.6	16.4
774	4.93472	Cropland	41.6969	937	6.1	1300	851	0.202168	6.22	66.1256	1.2	33.5	48.7	17.8
775	6.0949	Cropland	41.6969	1044	6.1	1300	851	0.202168	6.32	101.467	1.2	25.9	54.3	19.8
776	2.2736	Cropland	41.6969	1177	6.1	1300	851	0.202168	4.95	41.8166	1.2	39.2	43.1	17.7
777	4.09592	Cropland	41.6969	699	6.1	1300	851	0.202168	6.2	48.5593	1.2	33.6	46.9	19.5
778	1.06262	Cropland	41.6969	818	6.1	1300	851	0.202168	5.7	7.81399	1.2	40.3	41.2	18.5
779	2.56991	Cropland	41.6969	937	6.1	1300	851	0.202168	5.78	30.3846	1.2	36	45.8	18.2
780	1.42846	Cropland	41.6969	1044	6.1	1300	851	0.202168	6.13	21.2973	1.2	50	38.2	11.8
781	0.696914	Cropland	41.6969	1177	6.1	1300	851	0.202168	5.16	10.1586	1.2	47.6	37.4	15
782	4.6551	Grassland	33.4167	3438	0.9	744	1000	0.241729	6.8	38.2371	0.6	45	39	16
783	6.6267	Grassland	33.4167	3438	0.9	744	1000	0.241729	6.8	44.5075	0.6	45	39	16
784	4.59648	Grassland	33.4167	3438	0.9	744	1000	0.241729	6.8	38.1076	0.6	45	39	16
785	7.49105	Grassland	33.4167	3438	0.9	744	1000	0.241729	6.8	47.9713	0.6	45	39	16
786	5.8	Forest	30.6535	520	15	718	914	0.197342	5.7	85	0.5	50	30	20
787	5.8	Forest	30.6535	520	15	718	914	0.197342	5.6	85	0.5	50	30	20
788	5.8	Forest	30.6535	520	15	718	914	0.197342	5.7	85	0.5	50	30	20
789	5.8	Forest	30.6535	520	15	718	914	0.197342	5.7	85	0.5	50	30	20
790	5.8	Forest	30.6535	520	15	718	914	0.197342	5.8	85	0.5	50	30	20
791	5.8	Forest	30.6535	520	15	718	914	0.197342	5.5	85	0.5	50	30	20
792	5.8	Forest	30.6535	520	15	718	914	0.197342	4.8	85	0.5	50	30	20
793	5.8	Forest	30.6535	520	15	718	914	0.197342	4.6	85	0.5	50	30	20
794	1.04	Cropland	43.05	291	4.5	550	1170	0.229753	5.86	9.22	0.3	40	25	36
795	1.24	Cropland	43.05	291	4.5	550	1170	0.229753	5.86	9.37	0.3	40	25	36
796	1.32	Cropland	43.05	291	4.5	550	1170	0.229753	5.86	10.14	0.3	40	25	36
797	1.05	Cropland	43.05	291	4.5	550	1170	0.229753	5.86	9.42	0.3	40	25	36
798	0.95	Cropland	43.05	291	4.5	550	1170	0.229753	5.86	9.14	0.3	40	25	36
799	1.21	Cropland	43.05	291	4.5	550	1170	0.229753	5.86	10.02	0.3	40	25	36
800	1.05	Cropland	43.05	291	4.5	550	1170	0.229753	5.86	9.4	0.3	40	25	36
801	0.86	Cropland	43.05	291	4.5	550	1170	0.229753	5.86	8.82	0.3	40	25	36
802	1.18	Cropland	43.05	291	4.5	550	1170	0.229753	5.86	10.46	0.3	40	25	36
803	1.08	Cropland	43.05	291	4.5	550	1170	0.229753	5.86	9.12	0.3	40	25	36
804	0.94	Cropland	43.05	291	4.5	550	1170	0.229753	5.86	8.47	0.3	40	25	36
805	1	Cropland	43.05	291	4.5	550	1170	0.229753	5.86	9.98	0.3	40	25	36
806	1.36	Cropland	43.05	291	4.5	550	1170	0.229753	5.24	11.14	0.63	40	25	36
807	1.52	Cropland	43.05	291	4.5	550	1170	0.229753	5.24	11.18	0.63	40	25	36
808	1.59	Cropland	43.05	291	4.5	550	1170	0.229753	5.24	11.15	0.63	40	25	36
809	1.36	Cropland	43.05	291	4.5	550	1170	0.229753	5.24	11.32	0.63	40	25	36
810	1.41	Cropland	43.05	291	4.5	550	1170	0.229753	5.24	11.46	0.63	40	25	36
811	1.52	Cropland	43.05	291	4.5	550	1170	0.229753	5.24	11.5	0.63	40	25	36
812	1.19	Cropland	43.05	291	4.5	550	1170	0.229753	5.24	11.31	0.63	40	25	36
813	1.28	Cropland	43.05	291	4.5	550	1170	0.229753	5.24	11.39	0.63	40	25	36
814	1.47	Cropland	43.05	291	4.5	550	1170	0.229753	5.24	11.8	0.63	40	25	36
815	1.27	Cropland	43.05	291	4.5	550	1170	0.229753	5.24	11.09	0.63	40	25	36
816	1.28	Cropland	43.05	291	4.5	550	1170	0.229753	5.24	11.26	0.63	40	25	36
817	1.28	Cropland	43.05	291	4.5	550	1170	0.229753	5.24	11.73	0.63	40	25	36
818	3.05731	Forest	31.6167	38	16.5	1117.2	1266	0.197371	4.26077	30.2752	0.4	51	23	26
819	2.41034	Forest	31.6167	38	16.5	1117.2	1266	0.197371	4.18785	22.5688	0.4	51	23	26
820	2.59689	Forest	31.6167	38	16.5	1117.2	1266	0.197371	4.14475	24.7706	0.4	51	23	26
821	2.69105	Forest	31.6167	38	16.5	1117.2	1266	0.197371	4.0884	26.9725	0.4	51	23	26
822	3.01629	Forest	31.6167	38	16.5	1117.2	1266	0.197371	4.20442	29.1743	0.4	51	23	26
823	2.87897	Forest	31.6167	38	16.5	1117.2	1266	0.197371	4.16133	34.6789	0.4	51	23	26
824	3.297	Forest	31.6167	38	16.5	1117.2	1266	0.197371	4.12818	28.6239	0.4	51	23	26
825	3.76328	Forest	31.6167	38	16.5	1117.2	1266	0.197371	4.02875	40.7339	0.4	51	23	26
826	3.07021	Forest	31.6167	38	16.5	1117.2	1266	0.197371	3.91452	34.1284	0.4	51	23	26
827	2.97918	Forest	31.6167	38	16.5	1117.2	1266	0.197371	3.81407	32.4771	0.4	51	23	26
828	3.4898	Forest	31.6167	38	16.5	1117.2	1266	0.197371	3.69942	37.4312	0.4	51	23	26
829	3.67616	Forest	31.6167	38	16.5	1117.2	1266	0.197371	3.86112	41.2844	0.4	51	23	26
830	3.07587	Forest	31.6167	38	16.5	1117.2	1266	0.197371	3.75362	33.0275	0.4	51	23	26
831	3.6789	Forest	31.6167	38	16.5	1117.2	1266	0.197371	3.63248	36.8807	0.4	51	23	26
832	2.66428	Forest	31.6167	38	16.5	1117.2	1266	0.197371	4.11034	27.5229	0.4	51	23	26
833	2.98953	Forest	31.6167	38	16.5	1117.2	1266	0.197371	4.02069	33.578	0.4	51	23	26
834	3.12998	Forest	31.6167	38	16.5	1117.2	1266	0.197371	3.88966	29.1743	0.4	51	23	26
835	3.36263	Forest	31.6167	38	16.5	1117.2	1266	0.197371	3.83448	35.2294	0.4	51	23	26
836	2.80845	Forest	31.6167	38	16.5	1117.2	1266	0.197371	3.97931	28.0734	0.4	51	23	26
837	3.17999	Forest	31.6167	38	16.5	1117.2	1266	0.197371	3.89655	34.1284	0.4	51	23	26
838	3.08876	Forest	31.6167	38	16.5	1117.2	1266	0.197371	3.77931	26.9725	0.4	51	23	26
839	3.32415	Forest	31.6167	38	16.5	1117.2	1266	0.197371	4.17241	31.9266	0.4	51	23	26
840	2.81607	Forest	31.6167	38	16.5	1117.2	1266	0.197371	4.08966	26.422	0.4	51	23	26
841	3.2339	Forest	31.6167	38	16.5	1117.2	1266	0.197371	4.02759	32.4771	0.4	51	23	26
842	2.9112	Forest	31.6167	38	16.5	1117.2	1266	0.197371	3.96552	30.8257	0.4	51	23	26
843	2.68108	Forest	31.6167	38	16.5	1117.2	1266	0.197371	3.84828	26.9725	0.4	51	23	26
844	2.91374	Forest	31.6167	38	16.5	1117.2	1266	0.197371	3.92183	30.2752	0.4	51	23	26
845	3.10068	Forest	31.6167	38	16.5	1117.2	1266	0.197371	3.74669	31.3761	0.4	51	23	26
846	3.1	Forest	33.3333	404	15.1	894	1315	0.232081	6.2	35	0.7	42	40	18
847	3.2	Forest	33.3333	404	15.1	894	1315	0.232081	6.2	40.6	0.7	42	40	18
848	3.2	Forest	33.3333	404	15.1	894	1315	0.232081	6.2	37	0.7	42	40	18
849	3.4	Forest	33.3333	404	15.1	894	1315	0.232081	6.2	41.6	0.7	42	40	18
850	2.5	Forest	33.3333	404	15.1	894	1315	0.232081	6.2	21.1	0.7	42	40	18
851	2.2	Forest	33.3333	404	15.1	894	1315	0.232081	6.2	20.9	0.7	42	40	18
852	2.4	Forest	33.3333	404	15.1	894	1315	0.232081	6.2	26	0.7	42	40	18
853	1.8	Forest	33.3333	404	15.1	894	1315	0.232081	6.2	20	0.7	42	40	18
854	3.48	Cropland	30.6667	6	16.1096	1080	1241	0.173798	6.1	30.7	0.4	18.6	35.4	46
855	2.48	Cropland	31.4	4	15.7	1177	1256	0.209643	5.59	23.1	0.4	51	24	39
856	2.48	Cropland	31.4	4	15.7	1177	1256	0.209643	5.59	23.1	0.4	51	24	39
857	2.48	Cropland	31.4	4	15.7	1177	1256	0.209643	5.59	23.1	0.4	51	24	39
858	2.5	Cropland	31.4	4	15.7	1177	1256	0.209643	6.05	31.3	0.4	51	24	39
859	2.5	Cropland	31.4	4	15.7	1177	1256	0.209643	6.05	31.3	0.4	51	24	39
860	2.5	Cropland	31.4	4	15.7	1177	1256	0.209643	6.05	31.3	0.4	51	24	39
861	0.76	Cropland	35	72	14.252	600	1440	0.202608	7.55	6.59	0.5	55	25	20
862	1.8	Cropland	26.1167	224	19.0942	1536	1359	0.243031	4.1	14.7	0.6	25.4	39.86	34.79
863	2.9	Forest	31.7	2700	6.9	850	556	0.0620955	7.69	29.86	0.5	49	33	18
864	2.93	Forest	31.7	2700	6.9	850	556	0.0620955	7.8	31.59	0.5	49	33	18
865	3.15	Forest	31.7	2700	6.9	850	556	0.0620955	7.7	32.38	0.5	49	33	18
866	2.7	Forest	31.7	2700	6.9	850	556	0.0620955	7.81	30.06	0.5	49	33	18
867	2.64	Forest	31.7	2700	6.9	850	556	0.0620955	7.81	28.37	0.5	49	33	18
868	2.63	Forest	31.7	2700	6.9	850	556	0.0620955	7.81	28.55	0.5	49	33	18
869	2.66	Forest	31.7	2700	6.9	850	556	0.0620955	7.67	29.51	0.5	49	33	18
870	2.79	Forest	31.7	2700	6.9	850	556	0.0620955	7.78	29.48	0.5	49	33	18
871	7.96	Cropland	36.6823	1418	13.2	674.3	1319	0.193572	8.59	85	0.5	50	39	11
872	8.31	Cropland	36.6823	1418	13.2	674.3	1319	0.193572	8.58	109.53	0.5	50	39	11
873	6.55	Cropland	36.6823	1418	13.2	674.3	1319	0.193572	8.53	123.31	0.5	50	39	11
874	7.2	Cropland	36.6823	1418	13.2	674.3	1319	0.193572	8.51	118.19	0.5	50	39	11
875	7.45	Cropland	36.6823	1418	13.2	674.3	1319	0.193572	8.41	120.13	0.5	50	39	11
876	2.19915	Forest	49.5448	737	2.6	400	858	0.174888	4.32525	32	0.700482	44	35	21
877	2.30345	Forest	49.5448	737	2.6	400	858	0.174888	4.58556	28.5	0.616135	44	35	21
878	2.42406	Forest	49.5448	737	2.6	400	858	0.174888	4.58448	25.5	0.738127	44	35	21
879	2.55415	Forest	49.5448	737	2.6	400	858	0.174888	4.8027	24.1875	0.832676	44	35	21
880	2.40037	Forest	49.5448	737	2.6	400	858	0.174888	4.55622	28	0.923336	44	35	21
881	2.44612	Forest	49.5448	737	2.6	400	858	0.174888	4.32022	29.3125	0.857174	44	35	21
882	2.22603	Forest	49.5448	737	2.6	400	858	0.174888	4.27729	31.5625	0.718405	44	35	21
883	2.27123	Forest	49.5448	737	2.6	400	858	0.174888	4.63895	30.9375	0.634073	44	35	21
884	2.51013	Forest	49.5448	737	2.6	400	858	0.174888	4.56846	27.375	0.832285	44	35	21
885	2.52728	Forest	49.5448	737	2.6	400	858	0.174888	4.73334	24.562	0.864096	44	35	21
886	2.44339	Forest	49.5448	737	2.6	400	858	0.174888	4.60954	27.625	0.950257	44	35	21
887	2.473	Forest	49.5448	737	2.6	400	858	0.174888	4.35227	29.5625	0.816814	44	35	21
888	1.14286	Forest	38.45	1380	-0.8	420	2000	0.102623	8.59706	10.6536	0.468309	49	36	15
889	1.42857	Forest	38.45	1650	-0.8	420	2000	0.102623	8.25476	16.0594	0.490229	49	36	15
890	2.28571	Forest	38.45	2139	-0.8	420	2000	0.102623	7.81473	32.3292	0.541669	49	36	15
891	3.04762	Forest	38.45	2249	-0.8	420	2000	0.102623	7.71803	37.2904	0.546477	49	36	15
892	3.7619	Forest	38.45	2438	-0.8	420	2000	0.102623	7.58562	46.2664	0.567828	49	36	15
893	1.32	Cropland	35.9214	2205	6	410	1370	0.15899	8.61	20.7598	1.12	59	23	18
894	1.18	Grassland	29.1067	4500	0	288	1157	0.122903	8.24	34.97	1	47	40	13
895	0.75	Grassland	30.2561	4500	0	264	1210	0.0678293	7.57	17.26	0.8	41	47	12
896	0.42	Grassland	31.2897	4500	0	132	1270	0.0917873	9.52	9.75	0.5	51	8	40
897	0.34	desert	31.7014	4500	0	96	866	0.0863422	8.46	8.74	0.6	38	43	19
898	0.15	desert	32.64	4500	0	72	1308	0.0657564	8.17	4.36	0.6	37	48	15
899	1.2	Cropland	28.295	42	17.6	1789	1316	0.231848	3.74	11.52	0.4	38	41	21
900	1.53	Cropland	28.295	42	17.6	1789	1316	0.231848	4.61	16.14	0.91	38	41	21
901	0.51	Cropland	28.1825	40	17.6	1789	1329	0.235859	3.83	4.47	0.3	38	41	21
902	0.8	Cropland	28.1825	40	17.6	1789	1329	0.235859	4.32	7.29	0.46	38	41	21
903	1.14	Cropland	28.2606	40	17.6	1789	1330	0.231848	3.78	11.91	0.45	50	27	23
904	1.91	Cropland	28.2606	40	17.6	1789	1330	0.231848	4.35	19.09	0.96	50	27	23
905	1.4	Cropland	46.2667	820	11.4	550	1025	0.31723	9.5	18.2021	0.5	42	32	26
906	1.4	Cropland	46.2667	820	11.4	550	1025	0.31723	9.5	29.3195	0.5	42	32	26
907	1.8	Cropland	46.2667	820	11.4	550	1025	0.31723	9.5	23.6316	0.5	42	32	26
908	1.8	Cropland	46.2667	820	11.4	550	1025	0.31723	9.5	31.1381	0.5	42	32	26
909	2.5	Cropland	46.2667	820	11.4	550	1025	0.31723	9.5	18.2372	0.5	42	32	26
910	2.5	Cropland	46.2667	820	11.4	550	1025	0.31723	9.5	24.4934	0.5	42	32	26
911	2.8	Cropland	46.2667	820	11.4	550	1025	0.31723	9.5	22.8331	0.5	42	32	26
912	2.8	Cropland	46.2667	820	11.4	550	1025	0.31723	9.5	26.0335	0.5	42	32	26
913	2.3	Cropland	46.2667	820	11.4	550	1025	0.31723	9.5	20.6328	0.5	42	32	26
914	2.3	Cropland	46.2667	820	11.4	550	1025	0.31723	9.5	28.4168	0.5	42	32	26
915	2.7	Cropland	46.2667	820	11.4	550	1025	0.31723	9.5	23.1454	0.5	42	32	26
916	2.6	Cropland	46.2667	820	11.4	550	1025	0.31723	9.5	25.9289	0.5	42	32	26
917	2.1	Cropland	46.2667	820	11.4	550	1025	0.31723	9.5	20.9448	0.5	42	32	26
918	2.1	Cropland	46.2667	820	11.4	550	1025	0.31723	9.5	17.3403	0.5	42	32	26
919	2.6	Cropland	46.2667	820	11.4	550	1025	0.31723	9.5	27.3468	0.5	42	32	26
920	2.6	Cropland	46.2667	820	11.4	550	1025	0.31723	9.5	23.464	0.5	42	32	26
921	2.8	Cropland	47.45	244	16.4848	612	1849	0.293505	7.2	28.4	0.33	32.5	25.1	9.4
922	5.3	Artificial ecosystem	50.3	130	10.0364	1824	677	0.252183	7.2	12.7	0.1	95	5	0
923	1	Artificial ecosystem	50.3	130	10.0364	1824	677	0.252183	7.5	11.3	0.0124	98	2	0
924	1.7	Artificial ecosystem	50.3	130	10.0364	1824	677	0.252183	7.3	13.1	0.0116	96	4	0
925	0.9	Artificial ecosystem	50.3	130	10.0364	1824	677	0.252183	8.3	51	0.1	80	2	18
926	0.9	Cropland	50.85	40	10.4982	780	863	0.268037	5.5	11.2	0.5	65	27	8
927	4	Forest	51.8167	124	9.8646	684	785	0.301903	7.6	53	0.5	28	40	32
928	4	Grassland	51.8167	124	9.8646	684	785	0.301903	6.3	47	0.5	28	40	32
929	2	Forest	51.8167	124	9.8646	684	785	0.301903	3.8	28	0.5	28	40	32
930	1	Cropland	51.8167	124	9.8646	684	785	0.301903	7.9	12	0.5	28	40	32
931	1	Cropland	51.8167	124	9.8646	684	785	0.301903	8	10	0.5	28	40	32
932	1	Cropland	51.8167	124	9.8646	684	785	0.301903	7	11	0.5	28	40	32
933	1	Cropland	51.8167	124	9.8646	684	785	0.301903	7.5	11	0.5	28	40	32
934	3	Cropland	51.8167	124	9.8646	684	785	0.301903	7.8	28	0.5	28	40	32
935	3	Cropland	51.8167	124	9.8646	684	785	0.301903	7.5	31	0.5	28	40	32
936	2.2	Grassland	40.8667	1502	8.5	345	1819	0.0710442	7.6	21.3	0.7	40	30	30
937	1.2	Grassland	39.7833	1373	10.3	450	1778	0.0701915	7.4	12.1	0.7	56	26	18
938	2	Grassland	39.7833	1246	11.6	506	1896	0.075529	7.3	20.4	0.4	24	51	25
939	3.2	Grassland	39.7833	1401	11.9	578	1734	0.0500641	7.4	33.6	0.5	39	37	24
940	2.5	Grassland	39.7833	2363	13	835	1534	0.0744644	6.9	27.1	0.5	18	44	38
941	3.04	Forest	26.6833	315	16.5	1421	1211	0.231408	4.47	37.21	0.4	48	12	40
942	2.76	Forest	26.6833	327	16.5	1421	1211	0.231408	4.24	33.09	0.44	48	12	40
943	2.44	Forest	26.6833	322	16.5	1421	1211	0.231408	4.49	29.17	0.44	48	12	40
944	2.54	Forest	26.6833	306	16.5	1421	1211	0.231408	4.3	32.02	0.4	48	12	40
945	0.51	Cropland	35	72	14.252	600	1440	0.202608	8.56	4.73	0.5	17	72	11
946	0.7	Cropland	35	72	14.252	600	1440	0.202608	8.17	6.67	0.5	17	72	11
947	1.22	Cropland	35	72	14.252	600	1440	0.202608	8.11	11.54	0.5	17	72	11
948	0.66	Cropland	44.3	477	8.29	210	1660	0.206947	8	9.48956	0.7	51	32	17
949	0.65	Cropland	44.3	477	8.29	210	1660	0.206947	7.82	9.10673	0.7	51	32	17
950	0.62	Cropland	44.3	477	8.29	210	1660	0.206947	7.78	8.7703	0.7	51	32	17
951	0.74	Cropland	44.3	477	8.29	210	1660	0.206947	7.96	10.3422	0.7	51	32	17
952	0.7	Cropland	44.3	477	8.29	210	1660	0.206947	7.76	9.9826	0.7	51	32	17
953	0.65	Cropland	44.3	477	8.29	210	1660	0.206947	7.75	9.84339	0.7	51	32	17
954	0.7	Forest	45.29	421	5	1074	800	0.200487	4.74	46.4	0.8	19	72	9
955	1.3	Artificial ecosystem	51.9142	52.01	8	449	877	0.308911	5.8	11	0.5	9	56	35
956	1	Artificial ecosystem	51.9142	62.04	8	449	877	0.308911	5.8	10	0.5	48	37	15
957	3.4	Artificial ecosystem	51.8664	61.19	8	449	877	0.314986	6.2	48	0.6	37	46	17
958	5.3	Artificial ecosystem	35.0833	1171	16.1883	504	1699	0.329521	8	47.6	0.4	29	45	27
959	4.7	Artificial ecosystem	35.0833	1171	16.1883	504	1699	0.329521	8.3	41.3	0.4	29	45	27
960	2.01	Artificial ecosystem	22	1225	15	1268	1533	0.365585	4.94	28.4107	0.98	30	40	28
961	2.1	Artificial ecosystem	22	1225	15	1268	1533	0.365585	5	31.8329	0.65	30	40	28
962	2.10769	Grassland	43.5333	1200	0.9	321.8	1183	0.177573	7.43612	20.0474	0.36301	31	44.2	5.2
963	2.2	Grassland	43.5333	1200	0.9	321.8	1183	0.177573	7.27753	21.1137	0.292857	31	52	17
964	2.38462	Grassland	43.5333	1200	0.9	321.8	1183	0.177573	6.43172	25.1422	0.31199	31	52	17
965	2.76923	Grassland	43.5333	1200	0.9	321.8	1183	0.177573	5.6652	24.4313	0.297959	31	52	17
966	0.846154	Grassland	43.5333	1200	0.9	321.8	1183	0.177573	8.44053	17.3223	0.262245	31	52	17
967	0.861538	Grassland	43.5333	1200	0.9	321.8	1183	0.177573	8.38767	15.782	0.23801	31	52	17
968	1.09231	Grassland	43.5333	1200	0.9	321.8	1183	0.177573	8.14978	16.9668	0.240561	31	52	17
969	1.23077	Grassland	43.5333	1200	0.9	321.8	1183	0.177573	7.99119	17.7962	0.23801	31	52	17
970	0.369231	Grassland	43.5333	1200	0.9	321.8	1183	0.177573	8.62555	10.8057	0.246939	31	52	17
971	0.369231	Grassland	43.5333	1200	0.9	321.8	1183	0.177573	8.59912	10.9242	0.236735	31	52	17
972	0.38461	Grassland	43.5333	1200	0.9	321.8	1183	0.177573	8.36123	12.7014	0.207398	31	52	17
973	0.553846	Grassland	43.5333	1200	0.9	321.8	1183	0.177573	8.09692	12.5829	0.197194	31	52	17
974	4.3	Wetland	33.1667	3500	0.9	640	957	0.241729	7.9	64.77	1.2	47	38	15
975	9.39	Wetland	33.1667	3500	0.9	640	957	0.241729	8.04	158.61	1.2	47	38	15
976	4.13	Wetland	33.1667	3500	0.9	640	957	0.241729	7.91	51.65	1.2	47	38	15
977	13.09	Wetland	33.1667	3500	0.9	640	957	0.241729	8.04	139.58	1.2	47	38	15
978	1.8	Cropland	52.2	12	20	540	841	0.311531	7	39.7	0.8	31	50	19
979	1.85	Cropland	48.5	469	8.034	852	843	0.333716	5.3	14.9	0.5	19	63	17
980	0.9	Cropland	34.8	163	15.5996	1932	1317	0.184718	6	13.3	0.6	13	83	33
981	0.4	Grassland	30.4333	143	20.1	1155	1534	0.399578	4.7	23.2	0.5	17	55	28
982	0.9	Artificial ecosystem	50.2649	269	8.4019	708	868	0.276208	7.75	13.9	0.5	92	8	0
983	0.8	Artificial ecosystem	50.2649	269	8.4019	708	868	0.276208	7.65	14.2	0.5	98	8	3
984	2.3	Cropland	28.95	67	22.5696	168	2207	0.117805	5.2	16.6	0.8	25	43	31
985	2.2	Cropland	31.2417	4	16.2198	1008	1244	0.117815	7.8	16	0.5	51	24	24
986	1.6	Cropland	40.5204	754	13	497.1	1271	0.262079	7.87	22.4	0.017	35.75	26.5	37.75
987	1.6	Cropland	40.5204	754	13	497.1	1271	0.262079	7.87	22.4	0.017	35.75	26.5	37.75
988	1.2	Cropland	52.0086	79.5	9.61192	612	759	0.282584	6.87	12.7	0.8	79.2	13.78	7
[truncated: 2,846 more rows]

## Sheet: 3_pH
ID	pH	Ecosystem type	ABSlat	Elevation	MAT	MAP	PET	NDVI	SOC	TN	TP	Sand	Silt	Clay
[truncated: 4,071 more rows]

[truncated: 5 more sheets: 4_SOC, 5_MBC, 6_MurA, 7_GlcN, 8_GP vs GN]
