# Supplementary material for: Global decline in microbial-derived carbon stocks with climate warming and its future projections
Source: Natl Sci Rev. 2024 Sep 16;11(11):nwae330. doi: 10.1093/nsr/nwae330 (PMC11495487; doi:10.1093/nsr/nwae330)
Supplement: nwae330_Supplemental_Files [file nwae330_supplemental_files.zip › 2_Code for LME model.txt]

library(lme4)
library(lmerTest)

merged_df<-read_csv('merged_df.csv',header=TRUE)

model1 <- lmer(R5 ~T+(T|site), data = merged_df)
model2 <- lmer(R5 ~T+(1|site), data = merged_df)
model3 <- lmer(R5 ~T+(0+T|site), data = merged_df)
model4 <- lmer(R5 ~1+(1|site), data = merged_df)


function1 <- function(x){
  summary(model1)
  anova(model1)
  AIC(x)
}

sink("output_r5.txt")
for (i in c(model1,model2,model3,model4)){
  print(summary(i))
  print(AIC(i))
}
sink()
  
