# Supplementary material for: Global decline in microbial-derived carbon stocks with climate warming and its future projections
Source: Natl Sci Rev. 2024 Sep 16;11(11):nwae330. doi: 10.1093/nsr/nwae330 (PMC11495487; doi:10.1093/nsr/nwae330)
Supplement: nwae330_Supplemental_Files [file nwae330_supplemental_files.zip › 3_Code for machine learning/Python code for machine learning/3_pH/CNN.py]

# -*- coding: utf-8 -*-
"""

Get some chips

"""
from tensorflow.keras.models import Sequential
from tensorflow.keras.layers import Conv1D, MaxPooling1D, Flatten, Dense, Input
import tensorflow as tf
from sklearn.model_selection import KFold

import pandas as pd

from sklearn.metrics import r2_score as R2
from sklearn.metrics import mean_squared_error as MSE
from sklearn.metrics import explained_variance_score as EVS
from sklearn.metrics import mean_absolute_error as MAE

from sklearn.model_selection import cross_val_score as CVS
from matplotlib import pyplot as plt
import optuna
from sklearn.model_selection import train_test_split as TTS
import numpy as np
from glob import glob
from tqdm import tqdm
import os
#%%
plt.rc('font', family='Times New Roman', size=20)
#======================================================
targetName = 'pH'
XName = ['Ecosystem type', 'ABSlat', 'Elevation', 'MAT', 'MAP',
         'PET', 'NDVI', 'TN', 'TP', 'Sand', 'Silt', 'Clay']
modelName = 'CNN'


#加载数据
trainPath = r'../{}训练集.xlsx'.format(targetName)
dataBase = pd.read_excel(trainPath)
#删除控制
dataBase.dropna(inplace=True)
dataBaseCopy = dataBase.copy()

#======================================================
#对Ecosystem type字段进行编码
EcosystemType = ['Artificial ecosystem', 'Cropland', 'Desert', 'Forest', 'Glacier', 'Grassland', 'Wetland']
dataBase['Ecosystem type'] = [EcosystemType.index(I.capitalize()) for I in dataBase['Ecosystem type'].values]


#%%======================================================
#取出特征和标签
X = dataBase[XName]
Y = dataBase[targetName]

xTrain, xTest, yTrain, yTest = TTS(X, Y, test_size=0.3, random_state=2023)
xTrain, xTest, yTrain, yTest = xTrain.values, xTest.values, yTrain.values, yTest.values
#%%======================================================
#优化参数


def CNNModel(pool_size, filters, activation, DenseNum):
    
    CNN = Sequential()
    CNN.add(Input(shape=(len(XName), 1)))
    CNN.add(Conv1D(filters=filters, kernel_size=2, activation=activation))
    CNN.add(MaxPooling1D(pool_size=pool_size))
    CNN.add(Conv1D(filters=filters*2, kernel_size=2, activation=activation))
    CNN.add(MaxPooling1D(pool_size=pool_size))
    CNN.add(Flatten())
    CNN.add(Dense(64, activation=activation))
    CNN.add(Dense(32, activation=activation))
    for I in range(DenseNum-2):
        CNN.add(Dense(16, activation=activation))
    CNN.add(Dense(1))
    
    CNN.compile(loss='mse',
                optimizer=tf.keras.optimizers.Adam(learning_rate=0.001),
                metrics=['mae'])
    
    return CNN

#%%======================================================
#优化参数
KF = KFold(n_splits=5, random_state=2023, shuffle=True)
def objectFun(trial):
    #设置超参数范围
    pool_size = trial.suggest_int('pool_size', 2,3)
    filters = trial.suggest_int('filters', 1,4)
    activation = trial.suggest_categorical('activation', ['elu', 'relu', 'gelu'])
    DenseNum = trial.suggest_int('DenseNum', 2,6)
    model = CNNModel(pool_size, filters, activation, DenseNum)
    
    #返回五折交叉验证R2用作判断标准
    scores = []
    for trainIndex, valIndex in KF.split(xTrain):
        xTrain_, xVal = xTrain[trainIndex], xTrain[valIndex]
        yTrain_, yVal = yTrain[trainIndex], yTrain[valIndex]
        model.fit(xTrain_, yTrain_, epochs=100, batch_size=512, verbose=0)
        modelPre = model.predict(xVal)
        flodScore = R2(yVal, modelPre)
        scores.append(flodScore)
    score = sum(scores) / len(scores)
    

    return score
study = optuna.create_study(direction='maximize')
trialNum = 100
study.optimize(objectFun, n_trials=trialNum)
print('Best trial:', study.best_trial.params)

# 优化后参数
bestParams = study.best_trial.params

#%%
#进行精度测试
bestParams = {'pool_size': 2,
             'filters': 2,
             'activation': 'relu',
             'DenseNum': 3}
model = CNNModel(pool_size=bestParams['pool_size'],
                 filters=bestParams['filters'],
                 activation=bestParams['activation'],
                 DenseNum=bestParams['DenseNum'])
model.fit(xTrain, yTrain, epochs=500, batch_size=256)
modelPre = model.predict(X)
modelMAE = MAE(Y, modelPre)
modelMSE = MSE(Y, modelPre)
modelRMSE = np.sqrt(MSE(Y, modelPre))
modelEVS = EVS(Y, modelPre)
modelR2 = R2(Y, modelPre)

print('\n{} {} 评价指标:\n'.format(modelName, targetName))
print('MAE', modelMAE)
print('MSE', modelMSE)
print('RMSE', modelRMSE)
print('EVS', modelEVS)
print('R2', modelR2)


Max = max(max(Y), max(modelPre))
Min = min(min(Y), min(modelPre))

Max = Max + abs(0.2 * Max)
Min = Min - abs(0.2 * Min)

plt.figure(figsize=(20,16), dpi=100)
plt.scatter(Y, modelPre, color='black')
plt.plot([Min,Max], [Min,Max], linestyle='dashed', color='royalblue')
plt.xlim(Min, Max)
plt.ylim(Min, Max)
plt.xlabel('Ture')
plt.ylabel('Predicted')
plt.title('{} {}'.format(modelName, targetName))
plt.savefig(r'真实-预测图\{}-{}.jpg'.format(targetName, modelName))

dataBaseCopy['Pred {}'.format(targetName)] = modelPre
dataBaseCopy.to_excel(r'训练集预测结果\{}-{}.xlsx'.format(targetName, modelName), index=False)

#%%
indexPath = r'{}-精度指标.xlsx'.format(targetName)
if not os.path.exists(indexPath):
    pd.DataFrame().to_excel(indexPath, index=False)
else:
    pass
indexBase = pd.read_excel(indexPath, index_col=0)
indexBase.loc[modelName, ['均方误差MSE', '平均绝对误差MAE', '均方根误差RMSE', '可解释性方差EVS', '决定系数R2']] = [modelMSE, modelMAE, modelRMSE, modelEVS, modelR2]
indexBase.to_excel(indexPath)
#%%


predPaths = glob('预测集-源文件\*')
for predPath in tqdm(predPaths):
    
    if os.path.exists('预测集预测结果\{}'.format(modelName)):
        pass
    else:
        os.makedirs('预测集预测结果\{}'.format(modelName))
    fileName = os.path.basename(predPath)
    predBase = pd.read_excel(predPath)
    
    # 对每列的缺失值进行均值填充
    predBase = predBase.fillna(predBase.mean())
    predBase.drop(['L', 'M', 'N'], inplace=True, axis=1)
    predBaseCopy = predBase.copy()
    
    predBase['Ecosystem type'] = [EcosystemType.index(I.capitalize()) for I in predBase['Ecosystem type'].values]
    
    pred = model.predict(predBase[XName])
    
    
    predBaseCopy[targetName] = pred
    
    predBaseCopy.dropna(axis=1, inplace=True)
    
    predBaseCopy.to_excel('预测集预测结果\{}\{}-{}-{}预测结果.xlsx'.format(modelName, targetName, modelName, fileName), index=False)
