# Supplementary material for: Global decline in microbial-derived carbon stocks with climate warming and its future projections
Source: Natl Sci Rev. 2024 Sep 16;11(11):nwae330. doi: 10.1093/nsr/nwae330 (PMC11495487; doi:10.1093/nsr/nwae330)
Supplement: nwae330_Supplemental_Files [file nwae330_supplemental_files.zip › 3_Code for machine learning/Python code for machine learning/8_Ratio of GP to GN/RF.py]

# -*- coding: utf-8 -*-
"""

Get some chips

"""
from sklearn.ensemble import RandomForestRegressor
import pandas as pd

from sklearn.metrics import r2_score as R2
from sklearn.metrics import mean_squared_error as MSE
from sklearn.metrics import explained_variance_score as EVS
from sklearn.metrics import mean_absolute_error as MAE

from sklearn.model_selection import cross_val_score as CVS
from matplotlib import pyplot as plt
import optuna
from sklearn.model_selection import train_test_split as TTS
import numpy as np
from glob import glob
from tqdm import tqdm
import os
#%%
plt.rc('font', family='Times New Roman', size=20)
#======================================================
targetName = 'lnGP:GN'
XName = ['Ecosystem type', 'ABSlat', 'Elevation', 'MAT',
         'MAP', 'PET', 'NDVI', 'SOC', 'pH', 'TN', 'TP', 'MBC', 'Sand', 'Silt',
         'Clay']
modelName = 'Random Forest'


#加载数据
fileName = 'lnGPGN'
trainPath = r'../{}训练集.xlsx'.format(fileName)
dataBase = pd.read_excel(trainPath)
#删除控制
dataBase.dropna(inplace=True)
dataBaseCopy = dataBase.copy()

#======================================================
#对Ecosystem type字段进行编码
EcosystemType = ['Artificial ecosystem', 'Cropland', 'Desert', 'Forest', 'Glacier', 'Grassland', 'Wetland']
dataBase['Ecosystem type'] = [EcosystemType.index(I.capitalize()) for I in dataBase['Ecosystem type'].values]


#%%======================================================
#取出特征和标签
X = dataBase[XName]
Y = dataBase[targetName]

xTrain, xTest, yTrain, yTest = TTS(X, Y, test_size=0.3, random_state=2023)
#%%======================================================
#优化参数

def objectFun(trial):
    model = RandomForestRegressor(max_depth=trial.suggest_int('max_depth', 1, 20),
                                  n_estimators = trial.suggest_int('n_estimators', 10, 300),
                                  min_samples_split = trial.suggest_int('min_samples_split', 2, 10),
                                  random_state = trial.suggest_int('random_state', 0, 3000))
    socre = CVS(model, xTrain, yTrain, cv=5, scoring='r2').mean()
    return socre

study = optuna.create_study(direction='maximize')
trialNum = 50
study.optimize(objectFun, n_trials=trialNum)
print('Best trial:', study.best_trial.params)

# 优化后参数
bestParams = study.best_trial.params

#%%
#进行精度测试
bestParams ={'max_depth': 20,
 'n_estimators': 283,
 'min_samples_split': 7,
 'random_state': 2533}
model = RandomForestRegressor(max_depth = bestParams["max_depth"],
                              n_estimators = bestParams["n_estimators"],
                              min_samples_split = bestParams['min_samples_split'],
                              random_state = bestParams['random_state'])


model.fit(xTrain, yTrain)
modelPre = model.predict(X)
modelMAE = MAE(Y, modelPre)
modelMSE = MSE(Y, modelPre)
modelRMSE = np.sqrt(MSE(Y, modelPre))
modelEVS = EVS(Y, modelPre)
modelR2 = R2(Y, modelPre)

print('\n{} {} 评价指标:\n'.format(modelName, targetName))
print('MAE', modelMAE)
print('MSE', modelMSE)
print('RMSE', modelRMSE)
print('EVS', modelEVS)
print('R2', modelR2)

#%%
Max = max(max(Y), max(modelPre))
Min = min(min(Y), min(modelPre))

Max = Max + abs(0.2 * Max)
Min = Min - abs(0.2 * Min)

plt.figure(figsize=(20,16), dpi=100)
plt.scatter(Y, modelPre, color='black')
plt.plot([Min,Max], [Min,Max], linestyle='dashed', color='royalblue')
plt.xlim(Min, Max)
plt.ylim(Min, Max)
plt.xlabel('Ture')
plt.ylabel('Predicted')
plt.title('{} {}'.format(modelName, targetName))
plt.savefig(r'真实-预测图\{}-{}.jpg'.format(fileName, modelName))

dataBaseCopy['Pred {}'.format(targetName)] = modelPre
dataBaseCopy.to_excel(r'训练集预测结果\{}-{}.xlsx'.format(fileName, modelName), index=False)

plt.figure(figsize=(20,16),dpi=100)
nameScore = dict(zip(XName, model.feature_importances_ / sum(model.feature_importances_)))
nameScore = dict(sorted(nameScore.items(),key = lambda x:x[1],reverse = False))
plt.barh(list(nameScore.keys()),list(nameScore.values()), color='black')
plt.title('{} Importance'.format(modelName))
plt.xlabel('Score')
plt.ylabel('Features')
print('特征重要性分数')
print(nameScore)
plt.savefig(r'特征重要性图片\{}-{}.jpg'.format(fileName, modelName))
#%%
featureScorePath = r'{}-特征重要性.xlsx'.format(fileName)
if not os.path.exists(featureScorePath):
    pd.DataFrame().to_excel(featureScorePath, index=False)
else:
    pass
featureScoreBase = pd.read_excel(featureScorePath, index_col=0)
for I in nameScore:
    featureScoreBase.loc[modelName, I] = nameScore[I]
featureScoreBase.to_excel(featureScorePath)
#%%
indexPath = r'{}-精度指标.xlsx'.format(fileName)
if not os.path.exists(indexPath):
    pd.DataFrame().to_excel(indexPath, index=False)
else:
    pass
indexBase = pd.read_excel(indexPath, index_col=0)
indexBase.loc[modelName, ['均方误差MSE', '平均绝对误差MAE', '均方根误差RMSE', '可解释性方差EVS', '决定系数R2']] = [modelMSE, modelMAE, modelRMSE, modelEVS, modelR2]
indexBase.to_excel(indexPath)
#%%


predPaths = glob('..\预测集预测结果-MBC-Random Forest\*')
for predPath in tqdm(predPaths):
    
    if os.path.exists('预测集预测结果-{}-{}'.format(fileName, modelName)):
        pass
    else:
        os.makedirs('预测集预测结果-{}-{}'.format(fileName, modelName))
    fileName_ = os.path.basename(predPath)
    predBase = pd.read_excel(predPath)

    # 对每列的缺失值进行均值填充
    predBase = predBase.fillna(predBase.mean())
    predBaseCopy = predBase.copy()
    
    predBase['Ecosystem type'] = [EcosystemType.index(I.capitalize()) for I in predBase['Ecosystem type'].values]
    
    pred = model.predict(predBase[XName])
    
    
    predBaseCopy[targetName] = pred
    
    predBaseCopy.dropna(axis=1, inplace=True)
    
    predBaseCopy.to_excel('预测集预测结果-{}-{}/{}-预测结果.xlsx'.format(fileName, modelName, fileName_), index=False)
